# Supplementary material for: Age-related self-DNA accumulation may accelerate arthritis in rats and in human rheumatoid arthritis
Source: Nat Commun. 2023 Jul 20;14:4394. doi: 10.1038/s41467-023-40113-3 (PMC10359253; doi:10.1038/s41467-023-40113-3)
Supplement: Supplementary file 3 — Supplementary Data 1 [file 41467_2023_40113_MOESM3_ESM.xlsx]

## Sheet: Sheet1
Primers
	F					R
H-TREX1	AATGGTGACCGCTACGACTTCC					GCAGTGGTTGTGACAGCAGATG
H-cGAS	TGGCGGCTATCCTTCTCTCACA					AGGTCTTTGCGGTCCCACTGA
H-TNF-α	5'-AGAGGGAAGAGTTCCCCAGGGAC-3'					5'-TGA GTC GGT CAC CCT TCT CCA G-3'
H-IL-1β	5’-CCTGTCCTGCGTGTTGAAAGA-3'					5’-GGGAACTGGGCAGACTCAAA-3’
H-IL-2	5’-GAACTAAAGGGATCTGAAACAACATTC-3'					5’-TGTTGAGATGATGCTTTGACAAAA3’
H-IL-6	5'-AAATTCGGTACATCCTCGACGG-3'					5’-GGAAGGTTCAGGTTGTTTTCTGC-3’
H-IL-8	5’-AGAGAGCTCTGTCTGGACCC-3'					5’-ATGAATTCTCAGCCCTCTTCAAA-3’
H-IL-25	5’-CAGGTGGTTGCATTCTTGGC-3'					5’-TCTTCACTGGCCCTACAGGA-3’
h-Sting	TGACCGTGCTGGCATCAAGGA					GCAATGAGGCGGCAGTTGTTCT
h-IFNB	TGCTCTCCTGTTGTGCTTCTCC					GTCAATGCGGCGTCCTCCTT
H-Nrf-2	5’- AGTGGATCTGCCAACTACTC-3'					5’-CATCTACAAACGGGAATGTCTG-3’
H-Cox-2	5'-GAGTACCGCAAACGCTTTATGC -3'					5'-GCCGAGGCTTTTCTACCAGAA-3'
H-β-actin	CTCTTCCAGCCTTCCTTCCT					AGCACTGTGTTGGCGTACAG
R-TREX1	GGCAAGCACCAACAGACTCACA				CCAAGGTCAGGAAGGTCAGCAG
R-cGAS	AGATGTCACCGTGGAGGAGGAA				TTGTGCCGAGCCAGTCTTGAAT
Rat-TNF-α	5’-CAGAGGGAAGAGTTCCCCAG-3'				5’-CCTTGGTCTGGTAGGAGACG-3'
R-IL-1β	5'‐GCACAGTTCCCCAACTGGTA‐3'				5'‐AAGACACGGGTTCCATGGTG‐3'
Rat-IL-2	5'-CTGCAGCGTGTGTTGGATTT-3'				5'-GGCTCATCATCGAATTGGCAC-3'
Rat-IL-6	5'-CCACCCACAACAGACCAGTA- 3'				5'-GGAACTCCAGAAGACCAGAGC-3′
rat-Sting	ACCGTGCTGGCGTCAAGAATC				GACAATGAGGCGGCAGTGGTT
rat-IFNB1	ATTGCGTTCCTGCTGTGCTTCT				GACTTCTGCTCGGACCACCATC
Rat-Nrf-2	5'-AGCAGGCTGAGACTACCACT-3'				5'-TCCAGTGAGGGGATCGATGA-3′
Rat-IL-8	5'-CTGCGCCAACACAGAAATTA-3'				5'-ATTGCATCTGGCAACCCTAC-3'
Rat-Cox-2	5'-TGAAAACTGTACTACGCCGAGAT-3'				5'-TTAAGTCCACTCCATGGCCC-3'
R-Jun	AACTCGGACCTTCTCACGTC				CAAGAACTGAGTGGGGGTCG
R-Junb	CTGGACGACCTGCACAAGAT				TGAGGTTGGTGTAGACCGGA
R-Jund	CACTGTCGCCCATCGACAT				A CTCCTCCAGGCGCGAGATA
R-Fos	TTATTTTGGCAGCCCACCGA				TCAGACTCTGGGGTGGTAGC
R-Fosb	ATCGCCGAGCTGCAAAAAGA				CCCTGGCAAATCTCTCACCTC
R-Fosl1	CGACCAGGAGTCATACGAGC				CTGCTAGCTTGTTCCGCTCT
R-Fosl2	TATCCCGGGAACTTTGACACC				TTCGACGCTTCTCCTCCTCT
R-β-actin	AGCCATGTACGTAGCCATCC				CTCTCAGCTGTGGTGGTGAA
siRNA
TREX1 siRNA		sc-63157	Santa Cruz Biotechnology
cGAS siRNA		sc-95512	Santa Cruz Biotechnology
E2F1 siRNA		sc-29297	Santa Cruz Biotechnology
antibody
TREX1		NBP1-76977	Novus Biologicals			1:1000 for WB		1:200 for IHC
cGAS		tcba4272	Taiclone			1:1000 for WB
E2F1		KH95	thermofisher			1:1000 for WB
c-Fos		sc-166940	Santa Cruz Biotechnology			1:1000 for WB
c-Jun		sc-74543	Santa Cruz Biotechnology			1:1000 for WB
flow
APC/Cyanine7 anti-rat CD45				202216	Biolegend		1:1000 for flow
FITC anti-rat CD3				201403	Biolegend		1:1000 for flow
PerCP/Cyanine5.5 anti-rat CD4				201520	Biolegend		1:1000 for flow
APC anti-rat CD8a				200610	Biolegend		1:1000 for flow
PE anti-mouse/rat/human FOXP3				320008	Biolegend		1:1000 for flow
