# Supplementary material for: Age-related self-DNA accumulation may accelerate arthritis in rats and in human rheumatoid arthritis
Source: Nat Commun. 2023 Jul 20;14:4394. doi: 10.1038/s41467-023-40113-3 (PMC10359253; doi:10.1038/s41467-023-40113-3)
Supplement: Supplementary file 5 — Source Data [file 41467_2023_40113_MOESM5_ESM.zip › Source Data/Figure 1.xlsx]

## Sheet: Sheet1
Figure 1 A					Figure 1 B					Figure 1 C					Figure 1 D				Figure 1 E				Figure 1 F
	TREX1		cGAS			TREX1		cGAS			TREX1		cGAS
	H	RA	H	RA		OA	RA	OA	RA		4W	12M	4W	12M		young	old	RA		young	old	RA		DAS28	cf DNA
	2.11949	0.78162	0.925709	1.34293		1.19671	0.397744	0.472271	2.70937		1.16863	3.53589	1.30427	2.81748		3.51949	1.19671	0.297744		3.46258	38.9119	61.2966		2.2	61.2966
	2.18269	1.07714	1.01266	1.16464		2.39448	1.33153	2.52961	2.83988		0.191399	4.43455	0.778132	5.46449		2.78269	2.39448	1.13152		4.46391	54.3008	74.25		2.3	74.25
	1.68741	1.01076	0.982273	1.56445		2.70282	0.264681	1.63805	2.72889		1.63997	5.18903	0.917598	4.56532		3.28741	2.70282	0.164681		2.247	43.809	66.0246		1.9	66.0246
	1.24958	1.17477	1.07555	1.71331		1.54906	1.53732	0.433288	3.05888		0.723199	4.29967	0.421923	3.66315		2.84958	3.04906	1.23732		0.514075	37.25	79.9278		2.5	79.9278
	1.96462	0.661771	1.04558	1.40121		1.6943	1.47891	1.07601	2.88145		1.05153	7.19933	0.922392	2.61904		2.96462	2.6943	1.47891		5.94858	30.7265	169.387		4.8	169.387
	1.35869	1.13998	0.999233	1.53808		1.49011	0.910289	0.616687	2.14625		1.22527	6.74786	1.65569	3.46583		2.85869	1.49011	0.810289		3.46258	33.378	99.6623		3.1	99.6623
	1.31212	1.38497	0.965241	1.8775		1.70616	0.987182	0.585071	1.84224							3.31211	1.70616	0.987182		4.46391	21.2965	74.8785		2.5	74.8785
	1.38199	0.530098	1.02453	1.96521		1.5151	0.695794	0.666362	3.07397							2.98199	1.5151	0.395794		2.247	14.25	54.3591		1.8	54.3591
	1.11949	1.24184	0.874445	2.05987		1.94731	2.15915	0.382365	1.88059							3.31949	1.94731	1.15915		0.514075	26.0247	83.8376		2.9	83.8376
	2.18269	0.852757	0.858147	1.97937		1.20396	2.15877	1.60029	1.86176							3.18269	1.20396	1.15877		5.94858	39.9278	84.8224		2.8	84.8224
	1.68741	0.716117	0.877078	2.21872		2.29969	2.09593	0.576804	2.40266							4.08741	2.29969	1.09593		3.46258	39.3871	75.3649		2.8	75.3649
	1.26958	0.638272	1.22229	2.09003		1.39125	1.33001	0.418809	2.5184							3.76958	1.39125	1.33001		4.46391	39.9278	47.6581		1.8	47.6581
	1.26462	1.28009	1.05433	1.55676		2.38356	1.26347	2.24326	2.41998							3.46462	2.38356	1.26347			24.8785	99.6623		3.1	99.6623
		1.3493		1.33625		1.69962	0.834868	1.45262	2.71261								1.69962	0.834868			24.3591	61.2966		2.1	61.2966
		0.927328		2.22967		1.54656	0.476726	0.384239	2.55527								1.54656	0.476726			13.8377	74.25		2.4	74.25
		1.44522		1.36407		1.69113	0.807962	0.954202	1.90329								1.69113	0.807962			84.8224	86.0246		2.9	86.0246
		1.14471		1.35041		2.48788	0.884961	0.546877	1.6337								3.48788	0.584961			35.3649	69.9278		2.1	69.9278
		0.809807		1.61503		2.42869	0.692622	0.512849	2.72599								2.42869	0.692622			37.6581	69.3871		1.9	69.3871
		0.944042		1.81608		2.16649	1.35661	0.973617	1.66771								2.16649	1.0066			99.6623	75.3649		2.3	75.3649
		1.18162		1.34293		1.46649	0.556227	1.06152	1.65101								2.46649	0.556227			31.2965	64.8785		1.8	64.8785
		0.977136		1.16464		1.56014	1.86207	1.15835	2.50785								2.56013	1.06207			34.25	154.359		4.2	154.359
		1.01076		1.56445		1.82028	0.579151	1.36295	2.82004								1.82028	0.579151			26.0247	133.838		3.8	133.838
		1.17477		1.71331		1.93388	1.83206	1.3248	2.08533								2.93388	1.23206			29.9278	174.822		4.7	174.822
		0.661771		1.40121		1.67524	1.04019	0.851311	1.80848								3.67524	0.276726			19.3871	184.822		5.2	184.822
		0.93998		1.53808		2.8488	1.07598	0.754608	2.42932								2.8488	0.307962			29.6623	147.658		3.9	147.658
		1.38497		1.8775			1.25058		2.66046								3.23206	0.426726			14.8785	184.822		6.2	184.822
		0.984974		1.8775			0.704476		2.17583								3.04019				14.3591
							0.981279		2.38836								2.37598				13.8377
							1.40982		2.91543								2.25058				34.8224
							1.42157		1.60622								3.10448				35.3649
							1.35139		1.68359								2.98128				47.6581
							1.28054		1.61779								2.40982				99.6623
							1.26951		1.81342								1.42157				11.2965
							1.5076		1.70823								1.35139				14.25
							0.940861		1.27238								1.58054				26.0247
							1.11637		1.09215								1.76951				39.9278
							0.737479		1.82237								1.5076				69.3871
							1.29265		1.11489								2.94086				99.6623
							1.19225		1.10372								2.11637				14.8785
																	1.73748				14.3591
																	3.29265				13.8377
																	3.19225				84.8224
																	2.26951				35.3649
																	3.2076				47.6581
																	1.94086				37.7265
