# Supplementary material for: Age-related self-DNA accumulation may accelerate arthritis in rats and in human rheumatoid arthritis
Source: Nat Commun. 2023 Jul 20;14:4394. doi: 10.1038/s41467-023-40113-3 (PMC10359253; doi:10.1038/s41467-023-40113-3)
Supplement: Supplementary file 5 — Source Data [file 41467_2023_40113_MOESM5_ESM.zip › Source Data/Figure 2.xlsx]

## Sheet: Sheet1
Figure2 A
	Control			LP3000			DNA			24h			48h			72h
TREX1	1.06037	0.9071	0.754887	1.1917	1.33364	1.28404	1.45431	1.54257	1.67752	19.2306	24.6982	20.1448	17.5614	18.2944	22.1362	3.9213	7.04369	8.38223
cGAS	1.14129	0.969738	0.903544	1.80435	1.80824	1.94196	1.63316	1.52168	1.55366	4.94739	6.23188	6.2362	3.43823	3.78073	4.11436	2.58769	4.06616	2.8317
TNF-α	1.42405	0.928517	0.756284	2.13022	2.13613	2.50707	1.79253	1.6449	1.31585	20.0983	15.3482	19.4271	6.95958	8.03891	8.88271	2.37841	4.1612	3.24451
IL-1β	1.0895	0.971083	0.945184	0.941914	1.12636	1.05824	1.37047	1.48933	1.39539	15.4943	16.8616	16.3664	4.82212	5.94908	6.45165	3.95497	6.0196	6.22325
IL-2	1.17745	0.91046	0.932817	0.373626	0.276752	0.398228	1.00803	0.983957	1.06176	5.27315	5.2362	5.13252	6.53992	6.37165	6.25848	2.02605	2.26109	1.90864
IL-6	0.862851	0.722689	0.801996	1.77974	1.77605	1.65252	0.974455	0.91109	0.881888	22.2182	23.2905	24.1452	9.23855	11.6614	12.1145	9.67101	11.0094	11.6857
IL-8	1.12117	0.973329	0.916369	4.50648	1.59218	1.62789	3.67056	3.83971	2.91602	26.1185	26.9274	32	13.7543	13.9008	13.0283	9.44982	9.04117	9.86045
IL-25	0.484947	0.403476	0.37582	0.048216	0.037856	0.071578	0.503751	0.60032	0.51614	1.7045	1.46094	1.67206	1.64603	1.68476	1.74933	1.42298	1.57661	1.56592
STING	0.999077	0.988742	1.01232	0.499077	0.788742	0.312321	1.99908	1.98874	1.21232	4.76574	4.81214	4.94786	8.14925	7.86621	8.11543	6.10624	6.35164	6.56448
IFN-β	1.00208	1.22434	0.815073	0.502081	0.224337	1.01507	1.50208	1.72434	1.81507	6.27667	8.80912	7.70609	8.20214	6.98295	6.8258	1.96292	2.20993	2.26577
Figure2 B
	Control			1ug			5ug			10ug
TREX1	1.46037	0.9071	0.754887	13.4816	11.2803	12.0123	19.2306	24.6982	20.1448	31.523	34.2571	40.2058
cGAS	1.14129	0.969738	0.903544	2.94739	3.23188	3.2362	4.06467	5.02008	4.1927	4.09776	4.18746	5.62463
TNF-α	1.42405	0.928517	0.756284	4.494	4.84252	3.93459	20.0983	19.3482	19.4271	17.6794	20.7351	17.889
IL-1β	1.0895	0.971083	0.945184	19.089	16.7567	18.4387	15.4943	16.8616	16.3664	12.1313	11.5568	11.5137
IL-2	1.17745	0.91046	0.932817	3.16846	3.30375	3.89782	5.27315	5.2362	5.13252	15.5442	15.6021	15.6889
IL-6	1.16285	1.07227	0.801996	32.801	32.037	33.3975	22.2182	23.2905	24.1452	39.1426	50.2366	53.4333
IL-8	1.12117	0.973329	0.916369	38.5859	67.2751	48.3017	26.1185	26.9274	32	21.7057	29.7538	27.7228
IL-25	0.784947	0.834756	0.7582	0.94611	0.9942	1.17119	1.7045	1.46094	1.67206	1.84772	1.6805	1.11123
STING	0.784947	0.834756	0.7582	1.94611	1.9942	1.17119	4.7045	4.46094	4.67206	6.84772	6.6805	6.11123
IFN-β	0.784947	0.834756	0.7582	0.94611	0.9942	1.17119	7.7045	6.46094	7.67206	9.84772	9.6805	9.11123
Figure2 C
	Control			24h			48h			72h			24h+T			48h+T			72h+T			24h+C			48h+C			72h+C
TREX1	1.05677	0.937354	1.00952	17.3717	20.0241	17.1563	17.2083	16.7583	17.6141	6.85268	6.27522	7.34451	11.5168	13.3121	13.3398	5.444	5.74643	5.09	3.78074	3.94402	3.64184	27.2402	25.0835	26.8652	14.3867	13.4606	14.3967	2.84547	5.91619	4.24471
cGAS	1.05312	0.97243	0.976483	5.58543	5.92439	5.35418	4.5896	4.37713	4.47495	4.15448	3.92765	3.70806	6.49651	7.04533	7.30896	4.87991	4.16545	4.26054	3.68245	3.76505	3.04125	2.12896	2.11831	2.03631	1.15482	0.578612	1.15482	0.013136	0.019718	1.26284
TNF-α	1.02622	0.944965	1.03121	18.9901	16.4368	16.995	13.3831	14.9291	13.9077	9.01505	7.76149	8.96519	20.2804	20.1069	21.6184	18.3822	18.5584	21.6184	16.894	17.7186	19.2492	13.6359	10.9779	10.0922	2.79013	7.39903	2.81734	2.88652	3.38073	2.08541
IL-1β	0.9586	1.00139	1.04174	19.4939	19.7947	17.7008	13.8999	12.9242	10.7928	13.2558	14.6412	10.578	20.9145	19.5071	18.2528	20.8503	22.6431	21.9173	20.7064	21.4217	21.1121	10.736	10.4764	10.4384	9.00864	9.21856	10.4416	10.9325	7.85038	8.86393
IL-2	0.992863	0.142082	0.881887	5.61543	5.64872	5.49369	7.01	6.00918	6.00972	3.27446	3.61076	3.56553	6.04295	6.34319	6.04729	7.49761	7.41389	7.41389	7.52437	7.34001	7.48621	1.53652	1.21392	1.41389	1.18183	1.10487	1.1208	1.6309	1.65596	2.06432
IL-6	0.700117	1.2072	1.18318	22.5047	22.5047	22.215	16.6147	16.5236	10.8566	7.75252	8.30895	7.48325	27.2685	27.572	26.3408	18.5781	19.4392	19.6242	10.3795	10.5756	10.8578	9.16202	9.67101	11.272	7.61406	7.91542	7.16847	7.20658	7.30068	7.0225
IL-8	0.987145	1.04126	0.972879	26.0685	26.4995	26.1362	17.0584	16.4368	10.6179	10.2989	10.3447	10.4844	28.2154	28.1984	26.5629	21.681	28.8479	29.602	21.285	21.5862	22.3149	11.0681	11.4663	13.4202	5.95182	6.10222	6.59939	5.08656	5.35765	5.12579
IL-25	0.523488	0.513199	0.495025	1.70029	1.6273	1.6556	1.60947	1.60928	1.70029	1.10118	1.1125	1.02979	2.01703	2.07159	1.90181	2.32041	2.06652	2.02292	2.41928	2.18175	2.65747	1.02996	1.06045	1.00918	1.10006	1.00466	1.00103	1.06722	1.15899	1.06359
STING	0.999077	0.988742	1.01232	4.76574	4.81214	4.94786	8.14925	7.86621	8.11543	6.10624	6.35164	6.56448	6.49782	6.32087	6.28892	9.0783	9.30248	9.56224	8.42767	8.30104	8.77727	3.74682	4.60329	4.3339	4.06898	3.92493	3.52022	0.994241	0.921251	0.833161
IFN-β	1.00208	1.22434	0.815073	6.27667	8.80912	7.70609	8.20214	6.98295	6.8258	1.96292	2.20993	2.26577	10.4535	9.2233	10	12.9649	12.9059	11.948	6.03073	6.84805	6.53262	6.38911	7.01285	6.85425	1.97383	1.54435	1.37554	0.760488	0.568409	0.474013
