# Supplementary material for: Age-related self-DNA accumulation may accelerate arthritis in rats and in human rheumatoid arthritis
Source: Nat Commun. 2023 Jul 20;14:4394. doi: 10.1038/s41467-023-40113-3 (PMC10359253; doi:10.1038/s41467-023-40113-3)
Supplement: Supplementary file 5 — Source Data [file 41467_2023_40113_MOESM5_ESM.zip › Source Data/Figure 3.xlsx]

## Sheet: Sheet1
Figure3 A
day	Control							AIA						AIA+Cre(H)						AIA+Cre(L)						H+Cre(H)						H+Cre(L)
0	0	0	0	0	0	0	0	0	0	0	0	0	0	0	0	0	0	0	0	0	0	0	0	0	0	0	0	0	0	0	0	0	0	0	0	0	0
3	0.04	0.065	0.035	0.1	0.07	0.05	0.06	0.1	0.08	0.105	0.04	0.06	0.03	0.13	0.14	0.095	0.105	0.08	0.04	0.1	0.13	0.08	0.1	0.05	0.11	0.095	0.05	0.035	0.11	0.045	0.15	0.08	0.13	0.06	0.085	0.16	0.01
6	0.095	0.175	0.135	0.2	0.17	0.1	0.15	0.2	0.19	0.15	0.105	0.13	0.12	0.25	0.285	0.225	0.205	0.165	0.22	0.2	0.255	0.15	0.175	0.125	0.211	0.16	0.105	0.12	0.23	0.125	0.125	0.18	0.205	0.115	0.185	0.28	0.102
9	0.195	0.275	0.265	0.3	0.275	0.16	0.245	0.3	0.29	0.22	0.195	0.23	0.21	0.385	0.855	0.68	0.639	0.365	0.265	0.3	0.345	0.26	0.3	0.205	0.312	0.235	0.205	0.215	0.335	0.22	0.225	0.28	0.33	0.24	0.305	0.375	0.201
12	0.335	0.28	0.32	0.29	-0.015	0.26	0.08	0.36	0.205	0.345	0.05	0.175	0.305	0.895	1.07	0.938	1.28	0.365	1.021	0.285	0.36	0.25	0.255	0.35	0.36	0.13	0.42	0.305	0.375	0.305	0.342	0.025	0.25	0.115	0.25	0.425	0.235
15	0.52	0.65	0.75	0.615	0.185	0.29	0.185	0.58	1.64	0.96	0.56	1.035	1.21	1.885	1.145	1.3635	1.7	0.95	1.312	1.075	1.07	0.55	0.565	0.89	0.465	0.79	0.79	0.605	0.745	0.6	0.679	0.34	0.56	0.4	0.98	0.37	0.536
18	0.505	0.335	0.525	0.42	0.11	0.215	0.235	0.68	2.725	1.71	0.33	1.08	2.021	4.075	2.48	1.25	2.34	2.37	3.121	2.44	1.69	0.775	0.68	1.385	0.88	1.245	1.01	1.42	1.24	1.485	1.211	0.955	0.89	0.86	1.025	0.675	0.792
21	0.475	0.43	0.66	0.515	0.145	0.27	0.11	1.06	2.59	2.275	1.575	2.165	2.22	3.905	2.875	2.57	2.775	2.295	3.081	2.03	2.655	1.69	1.97	2.375	2.07	1.64	1.605	1.295	1.88	1.44	1.571	0.665	0.885	0.39	0.745	0.565	0.885
24	0.51	0.665	0.76	0.575	0.185	0.53	0.385	1.74	3.355	3.545	2.065	2.565	2.311	3.365	2.935	2.5	3.86	1.535	3.121	2.125	2.915	1.95	2.625	3.27	2.871	1.185	0.995	1.615	1.245	1.47	1.223	0.56	0.66	0.66	0.775	0.735	0.962
27	0.755	0.73	0.595	0.69	0.17	0.49	0.43	2.05	3.765	2.795	1.35	1.35	2.751	3.305	2.42	2.02	5.375	1.755	3.391	2.72	3.24	1.385	1.525	3.675	2.081	1.945	0.93	0.9665	0.855	0.932	1.011	0.57	0.975	0.71	0.905	0.46	1.121
30	0.88	0.81	0.665	0.765	0.27	0.555	0.56	2.2	3.89	2.84	1.54	1.4	3.081	3.405	2.505	1.15	5.55	1.94	3.421	2.795	3.345	1.49	1.64	3.795	1.64	1.24	1.235	0.978	0.955	1.3843	1.235	0.615	1.04	0.815	0.965	0.57	1.104
Figure3 B
day	Control							AIA						AIA+Cre(H)						AIA+Cre(L)						H+Cre(H)						H+Cre(L)
0	0	0	0	0	0	0	0	0	0	0	0	0	0	0	0	0	0	0	0	0	0	0	0	0	0	0	0	0	0	0	0	0	0	0	0	0	0
3	0	0	0	0	0	0	0	0	0	0	0	0	0	0	0	0	0	0	0	0	0	0	0	0	0	0	0	0	0	0	0	0	0	0	0	0	0
6	0	0	0	0	0	0	0	0	0	0	0	0	0	0	0	0	0	0	0	0	0	0	0	0	0	0	0	0	0	0	0	0	0	0	0	0	0
9	0	0	0	0	0	0	0	0	0	0	0	0	0	1	1	1	1	1	2	0	0	0	0	0	0	0	0	0	0	0	0	0	0	0	0	0	0
12	0	0	0	0	0	0	0	0	0	2	0	0	1	2	2	2	4	4	3	0	1	1	0	2	1	0	2	0	0	0	1	0	0	0	0	0	0
15	0	0	0	0	0	0	0	0	4	2	0	5	3	8	5	4	6	8	4	6	6	2	2	6	7	2	2	0	4	2	3	0	1	2	0	0	1
18	0	0	0	0	0	0	0	6	12	10	4	7	11	12	6	8	10	9	8	10	11	11	6	15	9	1	2	0	4	0	4	0	0	0	0	0	1
21	0	0	0	0	0	0	0	10	12	12	4	10	12	17	13	10	18	11	10	11	11	12	10	16	11	3	3	2	4	4	4	1	2	2	2	2	2
24	0	0	0	0	0	0	0	12	14	13	9	11	14	16	13	12	19	11	12	12	13	13	14	15	13	4	4	2	6	4	6	2	2	2	4	2	2
27	0	0	0	0	0	0	0	14	13	14	12	12	14	19	14	14	18	12	14	16	14	16	16	14	14	4	4	4	6	6	7	2	2	2	2	2	2
30	0	0	0	0	0	0	0	13	13	13	14	12	14	19	14	16	18	12	16	16	15	14	16	14	15	4	4	2	6	8	6	2	1	2	1	2	2
Figure3 D
	health							AIA						AIA+Cre(H)						AIA+Cre(L)						H+Cre(H)						H+Cre(L)
BMD	0.121	0.136	0.14	0.134	0.104	0.145	0.104	0.0873	0.0799	0.031	0.0674	0.0699	0.0331	0.00107	0.05	0.0488	0.0638	0.0109	0.0338	0.0514	0.0854	0.0544	0.0405	0.0151	0.0524	0.0813	0.0845	0.112	0.088	0.083	0.068	0.1116	0.09286	0.1193	0.10503	0.0989	0.1243
TMD	0.3929	0.5145	0.4146	0.3743	0.4725	0.3754	0.436	0.2125	0.2535	0.143	0.2751	0.154	0.2642	0.126	0.123	0.117	0.0973	0.0109	0.1271	0.2138	0.2624	0.246	0.234	0.1948	0.136	0.3542	0.3716	0.28133	0.349127	0.3548	0.4018	0.447	0.453	0.415	0.357	0.425	0.5121
BV/TV	69.3	66.9	69	70.1	68.9	66.1	60.1	36.8	34	24.8	23	30.154	31.2	25.7	12.9	21.6	33.7	30.0109	24.2	19.3	28.2	26.9	17.9	23.8	16.3	47.2	55.3	49.6	41.9	50.3548	44.2	54.5	65	54.9	59.9	61.5	49.1
Tb.N	2.97	3.09	2.81	3.39	2.86	3.41	3.44	1.803	2.0847	1.91	1.74	1.154	1.61	0.52	1.92	1.42	1.37	0.90109	1.09	1.804	2.13	1.88	2.198	2.09	2.312	2.1	2.94	3.09	2.73	2.3548	2.254	3.27	2.66	3.19	3.2	3.08	3.21
Total porosity	40.7	33.1	31	39.9	51.1	43.9	39.9	73.2	66	65.2	77	80.154	62.1	74.3	87.1	68.4	86.3	80.0109	78.2	60.7	61.8	73.1	72.1	76.2	65.1	42.8	44.7	50.4	58.1	50.3548	40.2	35.5	35	45.1	40.1	38.5	49.9
