# Supplementary material for: Age-related self-DNA accumulation may accelerate arthritis in rats and in human rheumatoid arthritis
Source: Nat Commun. 2023 Jul 20;14:4394. doi: 10.1038/s41467-023-40113-3 (PMC10359253; doi:10.1038/s41467-023-40113-3)
Supplement: Supplementary file 5 — Source Data [file 41467_2023_40113_MOESM5_ESM.zip › Source Data/Figure 4.xlsx]

## Sheet: Sheet1
Figure 4 A
day	Control							AIA						AIA+Cre(H)						AIA+Cre(L)						H+Cre(H)							H+Cre(L)
0	0	0	0	0	0	0	0	0	0	0	0	0	0	0	0	0	0	0	0	0	0	0	0	0	0	0	0	0	0	0	0	0	0	0	0	0	0	0	0
3	0.04	0.065	0.035	0.1	0.07	0.05	0.06	0.1	0.08	0.105	0.04	0.06	0.105	0.13	0.14	0.095	0.105	0.08	0.14	0.1	0.13	0.08	0.1	0.05	0.08	0.095	0.05	0.035	0.11	0.045	0.045	0.045	0.08	0.13	0.06	0.085	0.16	0.085	0.085
6	0.095	0.175	0.135	0.2	0.17	0.1	0.15	0.2	0.19	0.15	0.105	0.13	0.15	0.25	0.285	0.225	0.205	0.165	0.285	0.2	0.255	0.15	0.175	0.125	0.15	0.16	0.105	0.12	0.23	0.125	0.125	0.125	0.18	0.205	0.115	0.185	0.28	0.185	0.185
9	0.195	0.275	0.265	0.3	0.275	0.16	0.245	0.3	0.29	0.22	0.195	0.23	0.22	0.385	0.355	0.48	0.439	0.365	0.455	0.3	0.345	0.26	0.3	0.205	0.26	0.235	0.205	0.215	0.335	0.22	0.22	0.22	0.28	0.33	0.24	0.305	0.375	0.305	0.305
12	0.335	0.28	0.32	0.29	-0.015	0.26	0.08	0.36	0.205	0.345	0.05	0.175	0.345	0.895	1.07	0.938	1.28	0.365	1.07	0.285	0.36	0.25	0.255	0.35	0.25	0.13	0.22	0.305	0.375	0.305	0.305	0.305	0.025	0.25	0.115	0.25	0.425	0.25	0.25
15	0.42	0.35	0.45	0.315	0.185	0.29	0.185	0.58	1.64	0.96	0.56	1.035	0.96	1.885	1.145	1.3635	1.7	0.95	1.145	1.075	1.07	0.55	0.565	0.89	0.55	0.39	0.49	0.605	0.745	0.6	0.6	0.6	0.64	0.56	0.4	0.98	0.37	0.98	0.98
18	0.505	0.335	0.525	0.42	0.11	0.215	0.235	0.68	2.725	1.71	0.33	1.08	1.71	4.075	2.48	1.25	2.34	2.37	2.48	2.44	1.69	0.775	0.68	1.385	0.775	1.245	1.01	1.42	1.24	1.485	1.285	1.085	0.955	0.89	0.86	1.025	0.675	1.025	1.025
21	0.475	0.43	0.66	0.515	0.145	0.27	0.11	1.06	2.59	2.275	1.575	2.165	2.275	3.905	2.875	1.57	2.775	2.295	2.875	2.03	2.655	1.69	1.97	2.375	1.69	1.64	1.205	1.295	1.88	1.44	1.24	1.14	0.665	0.885	0.39	0.745	0.565	0.745	0.745
24	0.51	0.565	0.76	0.575	0.185	0.53	0.385	1.74	3.355	3.545	2.065	2.565	3.545	3.365	2.935	2.5	3.86	2.535	2.935	2.125	2.915	1.95	2.625	3.27	1.95	1.185	1.295	1.615	1.245	1.47	1.37	1.27	0.56	0.66	0.66	0.775	0.735	0.775	0.775
27	0.655	0.63	0.595	0.69	0.27	0.49	0.43	2.05	3.765	2.795	1.35	1.35	2.795	3.305	3.42	3.02	4.375	2.755	3.42	2.72	3.24	2.385	2.525	3.675	2.385	1.345	1.43	1.9665	1.855	0.932	1.132	1.4932	0.57	0.975	0.71	0.905	0.46	0.905	0.905
30	0.78	0.71	0.665	0.765	0.37	0.555	0.56	2.2	3.89	2.84	1.54	1.4	2.84	3.405	3.505	5.15	5.55	3.94	3.805	2.795	3.345	2.49	2.64	3.795	3.49	2.04	1.335	1.978	2.055	1.3843	1.4843	1.8843	1.615	1.04	0.815	1.965	0.57	0.965	0.965
day	Control							AIA						AIA+Cre(H)						AIA+Cre(L)						H+Cre(H)							H+Cre(L)
0	0	0	0	0	0	0	0	0	0	0	0	0	0	0	0	0	0	0	0	0	0	0	0	0	0	0	0	0	0	0	0	0	0	0	0	0	0	0	0
3	0	0	0	0	0	0	0	0	0	0	0	0	0	0	0	0	0	0	0	0	0	0	0	0	0	0	0	0	0	0	0	0	0	0	0	0	0	0	0
6	0	0	0	0	0	0	0	0	0	0	0	0	0	1	1	1	0	1	0	0	0	0	0	0	0	0	0	0	0	0	0	0	0	0	0	0	0	0	0
9	0	0	0	0	0	0	0	0	0	0	0	0	0	4	4	3	1	3	2	0	0	0	0	0	0	0	0	0	0	0	0	0	0	0	0	0	0	0	0
12	0	0	0	0	0	0	0	0	0	2	0	0	1	4	5	4	6	4	2	4	3	4	2	3	1	0	2	0	0	0	0	0	0	0	0	0	0	0	0
15	0	0	0	0	0	0	0	0	4	2	1	5	3	8	7	4	8	9	5	6	6	6	4	6	4	2	2	1	4	2	2	2	1	1	1	0	0	1	1
18	0	0	0	0	0	0	0	5	12	10	4	7	6	12	10	8	10	9	6	10	11	11	6	15	9	4	5	5	3	3	3	3	1	1	1	1	1	1	1
21	0	0	0	0	0	0	0	7	11	11	7	14	9	17	13	10	18	11	13	11	11	12	10	16	11	6	3	6	4	4	5	4	1	2	2	1	2	2	2
24	0	0	0	0	0	0	0	14	15	15	13	17	12	16	13	12	19	13	13	12	13	13	11	15	12	7	6	6	6	4	4	4	2	3	2	3	3	3	3
27	0	0	0	0	0	0	0	13	13	12	11	12	11	19	14	14	18	15	14	13	14	16	12	14	13	8	7	7	9	6	6	6	3	4	4	5	4	4	4
30	0	0	0	0	0	0	0	13	12	12	12	11	10	19	17	16	18	17	17	15	13	14	14	12	14	9	10	9	11	7	7	7	4	4	5	4	6	4	5
Figure 4 C
	Control							AIA						AIA+Cre(H)						AIA+Cre(L)						H+Cre(H)							H+Cre(L)
CD8+/CD3+(%)	25.39	27.44	26.64	24.42	28.54	29.14	26.42	36.29	30.47	38.5	41.48	34.82	34.32	43.47	57.93	55.15	51.18	53	54.26	36.34	36.49	46.63	38.31	39.65	43.37	38.96	36.2	44.5	44.44	37.09	44.15	43.25	33.62	40.52	33.36	38.08	32.74	32.22	46.63
FOXP3/CD4+(%)	8	6.81	6.25	9.82	6.94	7.38	8.12	3.5	2.59	4.51	4.8	3.88	3.86	5.47	2.22	2.21	3.72	2.97	4.74	2.85	4.57	2.58	2.76	2.28	1.89	3.23	4.68	1.6	5.76	4.46	2.99	3.75	5.8	4.7	6.2	3.97	4.28	3.96	4.2
