# Supplementary material for: Age-related self-DNA accumulation may accelerate arthritis in rats and in human rheumatoid arthritis
Source: Nat Commun. 2023 Jul 20;14:4394. doi: 10.1038/s41467-023-40113-3 (PMC10359253; doi:10.1038/s41467-023-40113-3)
Supplement: Supplementary file 5 — Source Data [file 41467_2023_40113_MOESM5_ESM.zip › Source Data/Figure 5.xlsx]

## Sheet: Sheet1
Figure5 A
day	Healthy ctrl									vehicle									MTX									Ad-TREX1 1X1011									Ad-TREX1 1X109									Ad-TREX1 2.5x1010
0	0	0	0	0	0	0	0	0	0	0	0	0	0	0	0	0	0	0	0	0	0	0	0	0	0	0	0	0	0	0	0	0	0	0	0	0	0	0	0	0	0	0	0	0	0	0	0	0	0
3	0.04	0.065	0.035	0.1	0.07	0.05	0.06	0.1	0.075	0.13	0.14	0.095	0.105	0.08	0.085	0.085	0.06	0.075	0.1	0.08	0.105	0.04	0.06	0.085	0.1	0.025	0.075	0.1	0.13	0.08	0.1	0.05	0.08	0.075	0.05	0.06	0.095	0.05	0.035	0.11	0.045	0.115	0.075	0.08	0.05	0.08	0.13	0.06	0.085
6	0.095	0.175	0.135	0.2	0.17	0.1	0.15	0.185	0.175	0.25	0.285	0.225	0.205	0.165	0.185	0.195	0.155	0.14	0.2	0.19	0.15	0.105	0.13	0.175	0.16	0.105	0.17	0.2	0.255	0.15	0.175	0.125	0.13	0.19	0.105	0.11	0.16	0.105	0.12	0.23	0.125	0.23	0.165	0.155	0.135	0.18	0.205	0.115	0.185
9	0.195	0.275	0.265	0.3	0.275	0.16	0.245	0.265	0.285	1.305	1.455	1.3	1.36	1.265	1.28	1.275	1.255	1.24	0.3	0.29	0.22	0.195	0.23	0.27	0.24	0.19	0.21	0.3	0.345	0.26	0.3	0.205	0.195	0.265	0.205	0.185	0.235	0.205	0.215	0.335	0.22	0.325	0.225	0.24	0.25	0.28	0.33	0.24	0.305
12	0.335	0.28	0.32	0.29	-0.015	0.26	0.08	0.06	0.055	1.595	1.7	1.38	1.68	1.865	1.91	1.55	1.705	1.495	0.36	0.205	0.345	0.05	0.175	0.21	0.28	0.205	0.15	0.285	0.36	0.25	0.255	0.35	0.345	0.485	0.6	0.405	0.13	0.02	0.005	0.275	0.105	0.38	0.17	0.305	1.21	1.025	0.25	0.115	0.25
15	0.52	0.65	0.75	0.615	0.185	0.29	0.185	0.355	0.155	1.885	1.945	1.635	2.37	1.95	2.275	2.06	1.595	1.75	0.58	0.64	0.96	0.56	1.035	1.27	0.445	0.95	0.42	1.075	1.07	0.55	0.565	0.89	0.305	1.235	1.5	0.7	0.49	1.49	1.205	1.545	1.5	1.68	0.525	0.555	1.49	1.34	1.56	0.4	0.98
18	0.505	0.335	0.525	0.42	0.11	0.215	0.235	0.21	0.155	2.575	2.048	2.275	2.84	2.497	2.5205	2.325	2.205	2.665	0.68	1.025	1.71	0.33	1.08	1.705	0.235	1.59	0.455	1.44	1.69	0.775	0.68	1.385	0.485	1.715	1.755	1.33	1.645	2.171	1.42	1.84	2.485	1.82	1.735	1.715	2.675	1.955	2.389	1.86	1.025
21	0.475	0.43	0.66	0.515	0.145	0.27	0.11	0.23	0.17	3.0905	2.575	2.57	3.875	3.295	2.85	3.245	2.58	2.7	1.06	1.19	1.275	0.575	1.165	2.17	1.595	1.5105	1.655	1.503	1.655	0.69	0.97	1.8375	0.79	2.76	3.795	3.665	1.64	2.605	2.295	2.88	2.44	2.59	2.29	2.53	2.515	2.665	2.885	2.39	1.745
24	0.51	0.665	0.76	0.575	0.185	0.53	0.385	0.42	0.29	3.365	2.935	3.05	4.86	3.535	3.28	3.79	3.465	2.475	1.54	1.255	1.545	1.065	1.565	1.705	1.636	1.68	1.815	1.7125	1.915	1.95	1.625	2.27	1.92	2.365	3.145	2.985	2.185	2.995	2.615	3.245	3.47	3.73	2.54	3.525	3.515	2.56	2.66	3.66	2.775
27	0.755	0.73	0.595	0.69	0.17	0.49	0.43	0.49	0.12	3.305	3.42	3.702	5.375	3.755	3.51	4.435	3.745	3.785	1.55	1.765	1.795	1.35	1.735	1.895	1.6	1.87	2.395	2.072	2.24	2.385	2.525	2.675	2.105	3.27	3.355	3.565	2.945	2.93	3.0665	3.855	3.32	3.695	3.36	4.585	4.56	3.57	2.975	3.71	2.905
30	0.88	0.81	0.665	0.765	0.27	0.555	0.56	0.56	0.22	4.405	4.505	4.85	5.55	4.94	4.62	4.55	4.5125	4.9	1.6	1.89	1.84	1.54	2.05	1.995	1.75	1.96	2.395	2.1795	2.345	2.949	2.64	2.795	2.205	3.36	3.49	3.62	3.04	3.035	3.578	3.955	3.43	3.81	4.455	4.69	3.635	3.615	3.04	3.815	2.965
day	Healthy ctrl									vehicle									MTX									Ad-TREX1 1X1011									Ad-TREX1 1X109									Ad-TREX1 2.5x1010
0	0	0	0	0	0	0	0	0	0	0	0	0	0	0	0	0	0	0	0	0	0	0	0	0	0	0	0	0	0	0	0	0	0	0	0	0	0	0	0	0	0	0	0	0	0	0	0	0	0
3	0	0	0	0	0	0	0	0	0	0	0	0	0	0	0	0	0	0	0	0	0	0	0	0	0	0	0	0	0	0	0	0	0	0	0	0	0	0	0	0	0	0	0	0	0	0	0	0	0
6	0	0	0	0	0	0	0	0	0	1	0	0	1	0	0	1	0	0	0	0	0	0	0	0	0	0	0	0	0	1	0	0	0	0	0	0	0	0	0	0	0	0	0	0	0	0	0	0	0
9	0	0	0	0	0	0	0	0	0	2	1	1	2	2	1	1	1	1	0	0	0	0	0	0	0	0	0	0	0	0	0	0	0	0	0	0	1	0	0	1	0	1	0	1	0	0	0	0	0
12	0	0	0	0	0	0	0	0	0	4	4	2	3	3	2	3	3	3	1	0	0	1	0	1	1	1	0	1	1	0	1	2	1	1	1	1	2	2	1	1	0	1	1	4	0	1	1	0	1
15	0	0	0	0	0	0	0	0	0	8	8	8	4	8	8	8	8	6	2	2	2	3	3	3	1	3	2	2	2	2	2	4	2	2	2	2	2	2	4	4	4	6	2	8	2	2	4	2	4
18	0	0	0	0	0	0	0	0	0	10	12	10	4	14	8	10	14	8	4	3	6	3	6	4	2	4	4	4	4	4	5	6	6	4	4	2	6	6	6	6	8	8	4	8	4	4	8	2	4
21	0	0	0	0	0	0	0	0	0	12	18	12	4	15	14	10	12	10	5	4	6	4	6	6	2	4	4	6	6	6	6	8	8	4	4	4	10	8	8	6	8	10	6	8	4	8	8	2	6
24	0	0	0	0	0	0	0	0	0	16	19	19	9	18	19	10	15	13	5	4	8	5	8	6	4	4	4	8	6	8	8	8	10	6	8	4	10	10	10	6	10	12	8	8	6	8	8	2	8
27	0	0	0	0	0	0	0	0	0	16	19	18	12	16	19	12	16	16	6	6	8	6	8	8	4	6	6	10	8	8	10	10	12	8	8	6	12	12	12	8	10	14	8	10	6	10	8	6	8
30	0	0	0	0	0	0	0	0	0	18	19	18	16	16	19	18	16	18	8	8	8	6	6	8	6	8	8	10	8	8	8	8	10	10	10	8	12	14	10	12	14	14	10	10	8	12	8	8	10
Figure5 B
	Healthy ctrl									vehicle									MTX									Ad-TREX1 1X1011									Ad-TREX1 1X109									Ad-TREX1 2.5x1010
cf DNA	21.0482	21.0475	21.5479	31.0441	31.0448	41.0482	31.0475	51.5479	51.0441	188.55	199.67	156.681	178.663	158.657	219.67	256.681	278.663	258.657	108.704	117.715	176.711	146.679	196.678	157.714	176.711	146.679	126.678	107.747	87.6842	119.656	75.6403	97.6692	77.6842	89.6562	75.6403	97.6692	151.051	120.951	230.951	242.049	122.952	120.951	130.951	142.049	122.952	241.049	161.048	131.046	170.947
Figure5 D
	Healthy ctrl						vehicle						MTX						Ad-TREX1 1X1011						Ad-TREX1 1X109						Ad-TREX1 2.5x1010						Ad-TREX1 2.5x108
CD8+/CD3+(%)	22.62	29.91	25.74	20.26	26.74	25.2	53.16	41	47.31	45.29	49.61	40.2	35.02	32.7	32.83	31.13	35.5	34.2	37.38	32.2	29.07	32.32	31.04	28.52	33.5	31.24	41.41	44.41	38.8	39.33	40.63	40	38.78	30.64	39.83	31.41	29.42	33.48	40.91	40.07	38.31	35.53
Foxp3/CD3+(%)	10.5	7.89	6.82	11.8	9.14	8.64	0.63	0.54	2.16	1.58	1.35	2.79	8.33	11.33	5.38	10.37	8.31	11.7	8.98	10.87	9.9	6.02	7.35	5.05	1.73	5.56	4.52	3.45	1.75	4.73	3.93	2.28	1.72	4.89	3.27	3.06	2.74	5.17	2.75	2.72	3.31	3.01
[truncated: 14 more columns]
