# Supplementary material for: Age-related self-DNA accumulation may accelerate arthritis in rats and in human rheumatoid arthritis
Source: Nat Commun. 2023 Jul 20;14:4394. doi: 10.1038/s41467-023-40113-3 (PMC10359253; doi:10.1038/s41467-023-40113-3)
Supplement: Supplementary file 5 — Source Data [file 41467_2023_40113_MOESM5_ESM.zip › Source Data/Figure 6.xlsx]

## Sheet: Figure 6
Figure6 A
	Control			low			med			high
E2F1	0.94737	0.959264	1.10038	2.1122	3.03835	2.88643	12.7135	13.2902	16.9157	20.6542	19.0585	16.534
DP-1	1.00116	1.03002	0.969738	1.84506	1.80458	1.6849	2.40509	2.33576	2.59402	2.63543	2.45868	2.37522
TREX1	1.00672	1.14764	0.865536	2.56626	2.22787	2.32893	3.21244	2.49608	2.66783	5.56225	5.79042	3.47658
Figure6 B
time	TREX1			E2F1			DP-1			c-Jun			c-Fos
0	1.03587	0.995453	1.23713	2.9363	2.23948	2.42208	1.36669	1.2081	1.42735	3.60334	2.19484	2.42438	3.28524	4.19211	4.58447
5	1.267	1.36296	1.66094	5.29159	6.58479	4.22562	3.06723	4.17487	3.17306	2.19934	3.18587	3.16868	3.96564	4.39281	3.71886
15	1.91891	2.22839	2.63719	6.62547	7.73357	8.51548	5.21708	6.21203	8.22443	3.2235	2.21829	3.23106	3.27048	4.91198	4.08229
30	3.59391	3.19263	3.05763	6.58845	7.71356	7.81001	7.14597	6.09255	7.09776	4.35022	3.37588	3.32995	5.99592	4.91766	4.04901
60	6.79277	8.41743	6.38156	7.78881	7.52851	7.2033	6.1204	7.55	6.71542	4.26819	3.27611	5.24525	4.16808	7.20906	5.06966
120	6.49466	7.799	6.81452	8.44	7.33678	7.01145	8.80846	7.42947	6.2231	5.24517	4.5659	6.29397	7.55343	9.7432	8.573
Figure6 C
	E2F1							TREX1
time	Control			E2F1 siRNA			time	Control			E2F1 siRNA
0min	2.9363	2.23948	2.42208	2.1363	1.23948	1.42208	0min	1.73587	0.295453	1.23713	1.73587	1.29545	1.03713
5min	5.29159	6.58479	4.22562	4.41668	3.35923	4.60416	5min	1.967	1.76296	1.66094	1.37618	1.31093	0.712018
15min	6.62547	7.73357	8.51548	5.61259	4.33892	3.40641	15min	1.91891	2.22839	2.63719	1.00047	1.35297	1.05866
Figure6 D
time	TREX1			E2F1			DP-1			c-Jun			c-Fos
0	2.73587	0.295453	1.23713	2.9363	3.23948	1.42208	0.366694	1.2081	1.42735	3.60334	2.19484	1.42438	3.28524	4.19211	4.58447
48	21.1479	20.9849	17.3407	8.51477	9.76897	10.9787	3.20637	4.30215	4.31564	8.45956	10.4176	9.66496	10.718	8.90815	11.4074
72	11.879	11.7029	13.8353	4.89395	5.28254	5.11034	2.12642	3.12309	3.98178	5.74915	7.69224	6.58574	8.70662	11.6755	7.50174
96	5.56771	10.9402	7.60449	2.25793	3.41128	3.39722	2.11052	1.10078	1.11402	4.79132	7.58533	5.69657	7.11369	5.57515	7.89612
120	3.68349	2.09559	1.05605	2.02958	1.79174	3.03528	0.001285	1.00124	0.467365	4.27486	3.75997	4.84694	3.78961	4.4193	4.4999
Figure6 E
time	Control			E2F1 siRNA			time	Control			E2F1 siRNA
0h	2.9363	3.23948	1.42208	1.9363	2.23948	3.42208	0h	2.73587	0.295453	1.23713	1.73587	1.29545	1.23713
48h	8.51477	9.76897	10.9787	4.7884	5.31447	6.46879	48h	21.1479	20.9849	17.3407	11.129	8.83393	7.96996
Figure6 F
	Early passage						Late passage
	DNA(-)			DNA(+)			DNA(-)			DNA(+)
TREX1	0.158112	0.258112	0.358112	0.796185	0.996185	0.596185	0.043765	0.033765	0.053765	0.335111	0.435111	0.235111
c-Fos	0.561409	0.461409	0.661409	0.867787	0.967787	1.16779	0.147348	0.247348	0.107348	0.309659	0.119659	0.209659
c-Jun	0.957198	0.857198	0.757198	1.49097	1.39097	1.59097	0.415041	0.515041	0.615041	1.52597	1.62597	1.72597
Figure6 G
DNA	(-)			(+)			(+)
siRNA	(-)			(-)			(+)
TREX1	0.723471	0.623471	0.523471	0.915285	1.01528	1.11529	0.428543	0.328543	0.528543
c-Fos	0.608731	0.408731	0.508731	0.986599	1.1866	1.0866	0.317331	0.417331	0.517331

## Sheet: Figure 6F
Figure 6 F
		n=1			n=2				n=3
														n=4			n=5
anti-TREX1
anti-c-Jun
anti-c-Fos
anti-α-tubulin

## Sheet: Figure 6G
			n=1			n=2				n=3				n=4			n=5			n=6			n=7
anti-TREX1
anti-c-Fos
anti-α-tubulin
anti-β-actin
