# Supplementary material for: Age-related self-DNA accumulation may accelerate arthritis in rats and in human rheumatoid arthritis
Source: Nat Commun. 2023 Jul 20;14:4394. doi: 10.1038/s41467-023-40113-3 (PMC10359253; doi:10.1038/s41467-023-40113-3)
Supplement: Supplementary file 5 — Source Data [file 41467_2023_40113_MOESM5_ESM.zip › Source Data/Figure S1.xlsx]

## Sheet: Figure S1
Figure S1 A
	Control			5min			15min			30min			5min+T			15min+T			30min+T			5min+C			15min+C			30min+C
TREX1	1.10369	0.914042	0.991259	1.31251	0.938437	1.14817	1.66017	1.57062	1.54182	2.56566	2.56085	2.84284	0.87438	0.656257	0.573289	0.797929	0.866538	0.750713	0.889049	0.950879	1.28997	1.5728	1.39217	1.42537	1.71764	1.65945	1.56227	2.31454	2.31982	2.09328
cGAS	0.45531	0.428946	0.40069	0.456493	0.566311	0.570646	0.736989	0.607799	0.77781	0.736965	0.794801	0.804019	0.83397	0.874582	0.967724	0.77009	0.82226	0.731366	0.615004	0.671131	0.755861	0.475549	0.542865	0.569065	0.037673	0.035199	0.045489	0.08631	0.08524	0.128129
TNF-α	1.03628	1.01403	0.615572	1.45692	1.28638	1.63508	1.56049	1.46684	1.47111	2.58277	2.40026	2.45692	1.60878	1.61958	1.64301	2.99931	3.05044	2.84505	5.93321	7.3513	5.61779	1.50212	0.727994	0.768971	0.488693	0.291992	0.057075	0.370874	0.547905	0.08925
IL-1β	0.524538	0.574905	0.512144	1.03913	1.01363	1.07803	1.29337	1.17799	1.28417	1.03787	1.02867	1.0699	2.28075	2.43827	2.38291	1.59187	1.64406	1.53845	0.976258	0.94562	0.953519	1.11136	1.10292	1.17555	0.546515	0.345877	0.476429	0.020184	0.192687	0.159136
IL-2	1.23456	0.732043	1.1065	6.5523	4.90074	5.32951	23.249	23.9614	23.2184	15.6244	15.5801	14.3424	10.3145	10.2234	11.8025	13.1866	10.5112	13.4438	13.9481	15.649	19.8904	2.70757	3.40345	2.5562	6.02935	3.49429	4.66217	6.05867	5.0806	5.77572
IL-6	0.524019	0.57716	0.51046	1.62188	1.57753	1.58301	1.91145	2.00787	1.86047	1.01654	1.2249	1.23685	1.68607	1.41585	1.2664	1.73391	1.92766	1.7844	2.02464	2.00509	2.149	1.38513	1.34082	1.00093	0.790955	0.837212	0.961039	0.344761	0.407442	0.399057
IL-8	0.425578	0.443951	0.450667	0.739522	0.639788	0.660517	1.64424	1.6555	1.75663	1.42889	1.71038	1.49506	1.59447	1.20988	1.41285	1.07556	1.39768	1.43457	1.75245	1.77039	1.67862	0.708415	0.74415	0.778984	0.406314	0.377269	0.454599	0.143256	0.146672	0.164444
IL-25	1.05599	0.946714	0.725476	1.12039	1.96156	1.45297	10.021	9.7115	9.94854	10.3801	13.7659	12.4589	5.67714	5.78404	6.09235	13.3265	10.0158	10.2365	11.683	16.8542	15.7438	2.38833	0.506277	1.62225	0.779705	0.314471	2.38667	1.42504	1.01115	1.14552
STING	1.10522	1.26869	0.713177	1.68576	1.51922	1.50351	1.70568	1.44727	1.96065	1.62	1.8665	1.66037	2.0941	2.2086	2.11368	2.48281	2.88843	2.60137	2.55325	2.44126	3.97329	1.92297	2.31391	2.18758	0.950221	0.643197	0.811315	0.169733	0.252496	0.172102
IFN-β	1.07724	0.630834	0.747155	4.70871	4.30704	4.49378	5.90663	4.68058	3.76157	2.34621	3.75636	3.31115	5.95251	7.64932	5.11253	5.25817	5.50664	5.25215	3.31115	3.6064	3.35504	1.52936	1.33824	2.08541	2.22288	2.28206	2.15	1.01068	1.91897	1.08023
Figure S1 C
		5ug								LP3000
	Control	24h	48h	72h			Control	LP	DNA	1μg	10μg
cGAS	0.468763	0.993852	1.11847	1.27622		cGAS	0.584494	0.56721	0.77341	1.07076	1.25136
	0.558648	1.19331	1.21815	1.32823			0.574331	0.55799	0.87422	1.17027	1.35022
	0.458651	1.29641	1.38823	1.37729			0.474574	0.55673	0.87617	1.37186	1.55036
TREX1	0.385741	0.959073	1.01037	1.27406		TREX1	0.480542	0.552687	0.842783	1.10249	1.25922
	0.485236	1.15996	1.28032	1.37403			0.380354	0.652503	0.942785	0.98181	1.15921
	0.515609	0.959125	1.08036	1.10941			0.400843	0.452582	0.882793	0.90889	1.55771

## Sheet: Figure S1C
Figure S1 C
right one				n=1					n=2,3					n=4
anti-cGAS
anti-TREX1
anti-B-actin
Figure S1 C
left one				n=1					n=2					n=3
anti-cGAS
anti-TREX1
anti-B-actin
