# Supplementary material for: Age-related self-DNA accumulation may accelerate arthritis in rats and in human rheumatoid arthritis
Source: Nat Commun. 2023 Jul 20;14:4394. doi: 10.1038/s41467-023-40113-3 (PMC10359253; doi:10.1038/s41467-023-40113-3)
Supplement: Supplementary file 5 — Source Data [file 41467_2023_40113_MOESM5_ESM.zip › Source Data/Figure S10.xlsx]

## Sheet: Figure S10
FigureS10-1 A
	Healthy Ctrl					AIA					AIA+AAV-TREX1( vein )					AIA+AAV-TREX1( joint )					TREX1Cre/+( vein )					TREX1Cre/+( jiont )
P16	1.35173	0.351728	2.42309	1.10043	1.54176	20.1445	13.6286	13.667	11.708	13.1576	5.68386	4.54789	5.69248	7.53	6.2643	6.59827	5.11944	9.625	6.54261	8.58799	14.0475	7.00701	11.4368	14.5501	6.30111	8.05795	3.77794	4.14799	3.09839	1.94612
P21	0.351728	0.351728	1.42309	1.10043	2.54176	8.1445	13.6286	9.667	11.708	8.1576	5.68386	4.54789	9.69248	7.53	6.2643	8.59827	5.11944	9.625	6.54261	1.58799	6.0475	7.00701	8.4368	4.55008	6.30111	6.05795	3.77794	4.14799	3.09839	4.94612
FigureS10-1 B
		Healthy Ctrl					AIA					AIA+AAV-TREX1( vein )					AIA+AAV-TREX1( joint )					TREX1Cre/+( vein )					TREX1Cre/+( jiont )
Thymus	TERT	2.12648	2.12648	4.44037	3.20369	3.4172	0.328235	0.206775	0.011073	0.082648	0.322	1.80634	2.68245	2.29019	3.5796	2.18028	1.00793	1.28227	2.85957	1.08922	1.44963	1.24291	1.21151	0.581614	2.00445	0.003957	0.242906	1.21151	2.58161	1.00445	2.00396
	E2F1	1.19339	1.19339	2.66499	2.53163	3.41708	0.344061	0.718835	1.24006	0.116958	0.320501	1.08603	2.06829	2.00518	2.26938	1.30894	1.08207	2.20653	1.14945	1.074	1.95832	1.08207	0.706527	0.14945	0.874003	1.95832	0.645312	2.59851	1.14504	2.24841	0.403487
	c-Jun	0.659114	0.659114	1.46673	1.11389	1.40893	4.4207	2.86253	4.23179	6.88505	3.92555	1.45256	2.54547	4.85992	1.29708	2.13258	2.20983	1.45558	3.08499	0.51261	2.02666	2.0283	4.63885	2.73385	3.15127	1.05249	2.0283	4.63885	2.20983	1.45558	3.08499
	c-Fos	4.76717	5.10532	2.53792	1.43632	2.80858	0.500046	0.740788	0.589188	1.20526	1.00829	2.38239	4.39625	2.24202	3.07846	2.21525	1.86043	1.8916	2.48041	2.07076	3.26889	0.876484	2.25561	1.55946	2.47819	1.79326	0.676484	2.85561	1.25946	2.17819	1.49326
Synovium	TERT	2.25126	2.25126	1.36484	1.21555	1.6707	4.923	8.01473	10.0398	8.40549	5.13854	4.37572	2.18117	3.0793	4.20941	3.39578	2.25099	5.6618	4.34868	3.1754	3.83725	3.26172	4.34446	1.25204	5.95863	1.46686	7.24291	3.2115	3.58161	8.00445	5.00396
	E2F1	2.71507	2.91507	3.51202	3.21199	3.93256	0.304729	1.18125	1.70204	1.16879	2.21038	2.08325	1.14332	2.05881	1.45988	1.31914	3.07669	3.32918	3.5489	2.05234	1.98318	1.61597	0.571279	2.42033	3.29726	2.31327	0.645312	2.59851	1.14504	1.24841	0.903487
	c-Jun	0.514913	0.912912	1.5602	1.43468	1.68498	2.70023	2.85614	4.17198	5.184	6.79671	3.33357	2.63496	2.17424	1.88518	4.41292	0.78789	1.39889	0.739899	2.4429	2.55589	1.71761	2.82802	2.86538	4.9499	4.84824	2.0283	5.63885	2.20983	4.45559	3.08499
	c-Fos	9.03323	8.03323	5.57485	6.67268	7.34578	3.11004	3.40612	1.58297	2.74915	4.88247	4.97038	3.32893	4.04694	2.90445	6.34074	9.21681	10.5119	6.5825	8.63124	7.52228	5.61579	2.53374	4.07632	1.75229	5.971	1.87648	2.85561	1.25946	2.17819	1.49326
Bone	TERT	10.1448	11.1448	15.0187	7.05402	16.5147	5.70045	4.71546	3.57048	2.48374	2.91396	11.2559	5.35104	8.20213	5.56635	4.88999	8.4957	11.2849	8.89544	4.31213	9.74478	4.15467	4.18301	6.32678	7.28557	7.05054	4.24291	3.2115	3.58161	1.00445	2.00396
	E2F1	6.63732	6.17426	11.5695	8.06103	10.2548	4.68989	3.5965	1.7342	1.35029	2.08769	8.24016	10.5816	9.28858	6.0897	6.11752	6.81862	3.38185	7.01515	5.6374	6.65267	5.95288	6.03347	4.73764	2.10322	4.64749	0.645312	2.59851	1.14504	1.24841	3.00349
	c-Jun	2.00629	2.00629	0.865857	1.25661	0.228331	7.54583	10.282	8.41896	7.40356	11.2319	6.01974	3.35009	1.4892	5.6629	6.29393	5.3303	4.39353	3.18304	4.66275	6.41343	6.69608	1.52224	5.93727	4.54244	4.37135	2.0283	6.63885	2.20983	1.45558	3.08499
	c-Fos	4.48902	4.48902	6.52841	8.73241	10.1282	1.70772	1.27214	0.578638	3.89569	2.43449	3.83262	4.68796	6.4228	10.1472	8.73479	4.29207	2.80152	2.77437	3.436	2.55455	2.68279	3.70566	1.43402	1.05658	0.843464	0.876484	2.85561	1.25946	2.17819	1.49326
FigureS10-1 C
							TREX1Cre/+						AIA+AAV-TREX1
	Healthy Ctrl			AIA			Vein			Joint			Vein			Joint
E2F1	0.993243	1.2736	1.19863	0.589855	0.49826	0.689172	0.580654	0.79091	0.583726	0.671581	0.39872	0.482732	0.665757	0.78938	0.984662	0.949177	1.10837	1.48723
FigureS10-2 A
		Healthy Ctrl					AIA					AIA+AAV-TREX1( vein )					AIA+AAV-TREX1( joint )					TREX1Cre/+( vein )					TREX1Cre/+( jiont )
Thymus	E2F2	1.80308	1.80308	2.71787	1.86762	1.49385	0.455693	0.472526	1.04867	1.03719	0.692619	1.54029	1.02973	2.02978	2.1852	1.74005	1.03616	2.02507	1.18473	1.15606	1.22622	0.526366	1.43541	0.920061	0.724391	0.601863	0.936158	1.42507	0.184727	0.156056	0.22622
	E2F3	3.39513	3.39513	2.4745	1.59658	2.30647	1.93755	1.24179	0.88929	1.02302	0.844609	4.56352	3.58161	6.12063	4.21943	3.39199	1.13014	1.15276	1.75688	1.23431	1.48809	1.42439	1.71729	1.26233	2.19508	1.22985	0.424391	1.71729	1.13014	1.15276	1.21942
	DP-1	2.2408	2.98059	3.1044	2.74747	3.72193	0.347705	0.533761	1.03051	0.854813	1.07876	6.58995	4.05795	3.77794	4.00181	3.00005	1.00062	2.18539	0.847993	1.43026	1.96828	0.98386	1.94612	0.91781	1.02326	0.75429	1.05795	3.77794	0.147993	2.09839	1.94612
	Jun-B	1.3214	1.3214	0.796677	0.776146	0.926203	2.05341	3.51824	1.59372	1.28554	4.45347	4.22274	6.68732	3.48961	4.09693	5.96575	2.28739	4.2978	1.62495	3.00352	3.62773	0.673026	4.86262	2.23778	2.24037	1.39871	1.68732	3.48961	2.86262	2.23778	1.62495
	Jun-C	1.16624	1.16624	0.766417	0.993001	0.96607	0.693932	0.759541	0.915438	0.502501	1.14277	0.723401	0.511549	1.01246	0.516032	0.657259	1.66003	2.67231	1.51418	2.0076	0.530696	0.811427	2.24835	0.916707	0.663514	0.365312	0.723401	1.01155	0.012458	0.9076	2.5307
	Fos-B	1.42135	1.12865	0.843972	0.51344	1.43853	1.51145	1.37962	1.3154	0.549655	0.471262	1.57236	2.10219	1.27073	1.00058	1.07889	1.76151	0.416465	2.24417	1.14124	3.61363	1.45559	4.7085	4.07726	4.3942	1.44522	1.51145	1.37962	0.970731	1.00058	0.416465
	Fos-11	1.89941	0.893744	1.36377	1.00128	0.808096	2.11993	2.08927	4.02452	1.12319	1.05849	2.64744	1.88461	3.32384	1.06752	3.42093	1.03618	1.95197	0.827551	1.20524	0.362135	1.78419	2.03618	1.95197	3.6908	2.4744	0.027551	2.20524	1.03618	1.95197	1.95197
	Fos-12	1.53397	1.75791	1.48384	1.36566	2.26254	0.642871	0.656075	0.802329	0.479056	0.882866	0.481943	0.544222	0.673119	1.02049	1.65112	1.28041	0.748773	1.78049	1.01391	0.727625	0.216925	0.96344	1.45022	0.409216	0.480497	1.02049	1.65112	0.481943	0.544222	1.28041
FigureS10-2 B
		Healthy Ctrl					AIA					AIA+AAV-TREX1( vein )					AIA+AAV-TREX1( joint )					TREX1Cre/+( vein )					TREX1Cre/+( jiont )
Synovium	E2F2	4.83774	4.83774	5.7055	6.02739	7.42093	2.08251	0.835087	1.79797	1.94854	1.37226	1.503	0.22888	1.0018	1.36859	0.29641	2.81394	3.75983	2.51715	2.14305	4.67347	8.25155	2.43851	7.90554	4.10771	8.41743	1.03616	2.42507	3.18473	1.15606	2.22622
	E2F3	2.18116	3.18116	1.87435	3.55422	2.10129	0.11496	1.06228	0.402632	0.456979	1.64133	0.535961	1.26271	0.446336	0.312054	1.51768	3.32764	2.26705	3.14397	3.43222	4.03112	0.323282	1.59099	0.596337	0.435034	1.54456	0.424391	1.71729	2.13014	1.15276	1.21942
	DP-1	3.88451	3.88451	5.09967	4.89135	6.06761	1.32647	0.545027	2.01493	0.954499	1.78429	4.16358	6.28056	7.1381	6.84508	3.92693	9.56263	10.5904	3.57861	7.43199	6.22002	1.01635	0.954886	0.812853	1.34343	2.13988	1.05795	3.77794	0.814799	1.09839	1.94612
	Jun-B	1.45942	1.45942	1.66987	0.456515	0.615885	2.11447	2.68155	1.5696	4.31711	2.3703	0.474474	0.311377	1.06217	1.0788	2.2035	0.660395	0.131767	0.048018	0.950264	1.56852	1.04662	0.775787	0.462995	0.9745	2.12546	1.68732	3.48961	2.86262	2.23778	1.62495
	Jun-C	1.0948	1.0948	0.913409	0.79132	1.15429	0.827214	1.94666	3.01537	2.62624	1.429	0.480964	0.005314	0.145558	0.291655	0.965713	1.98481	0.219506	0.447927	0.719134	1.49831	0.797193	0.436282	0.414756	2.16145	3.5121	0.723401	0.511549	1.01246	0.8076	1.5307
	Fos-B	1.49037	1.49037	0.740207	0.682074	0.891723	0.928946	0.878227	0.862543	1.42603	0.017429	0.333633	1.2292	0.84322	1.32677	1.29984	3.21021	2.22211	2.19529	1.07054	2.61958	1.88644	1.37345	2.47621	2.83497	2.64818	1.51145	1.37962	0.270731	2.00058	1.41647
	Fos-11	1.49673	0.99673	1.56975	1.26047	2.00049	0.801379	1.05844	0.855517	1.27551	1.40976	2.37706	3.99871	3.04461	3.50338	3.22866	3.33209	4.02245	2.93468	4.24174	2.67252	0.838172	0.228651	0.32589	0.512933	1.01012	1.02755	2.20524	1.03618	1.95197	1.95197
	Fos-12	1.73772	1.53773	1.88409	1.40854	1.03024	0.328933	1.13445	0.355651	0.454767	0.903043	1.33553	0.474079	1.81188	0.519621	0.468959	3.11341	5.25689	6.08834	5.10261	4.20849	0.966964	0.646116	0.788874	1.43776	1.79071	1.02049	2.65112	1.48194	1.54422	1.28041
FigureS10-2 C
		Healthy Ctrl					AIA					AIA+AAV-TREX1( vein )					AIA+AAV-TREX1( joint )					TREX1Cre/+( vein )					TREX1Cre/+( jiont )
Bone	E2F2	11.1387	20.5529	13.5162	10.1262	13.5784	5.92011	6.65297	12.1313	6.61092	5.42848	10.1999	11.0895	16.2189	8.42105	10.1403	10.2059	10.4144	18.3105	10.2075	12.3823	5.7398	7.83149	6.79282	3.02583	8.77457	10.0362	8.42507	3.18473	9.15606	12.2262
	E2F3	9.44747	8.44747	8.64703	13.2517	8.15125	4.0564	2.25043	3.07417	3.88002	1.76457	5.52965	7.05364	11.9494	9.25488	12.7477	7.64824	12.7942	6.57899	10.9978	8.39461	8.39365	9.03793	13.0913	10.9211	9.72353	5.42439	3.71729	8.13014	4.15276	6.21943
	DP-1	10.3517	10.3517	9.42309	10.1004	8.54176	2.1445	3.6286	3.667	1.708	3.1576	5.68386	4.54789	9.69248	7.53	6.2643	12.5983	5.11944	9.625	6.54261	8.58799	1.0475	7.00701	1.4368	4.55008	6.30111	1.05795	3.77794	4.14799	3.09839	1.94612
	Jun-B	2.04523	1.54523	1.88847	2.0214	1.33427	0.480875	0.158556	0.280888	0.775249	0.273207	0.575571	1.34597	0.957678	1.04167	0.824833	1.18463	0.186735	0.566433	0.111496	1.368	0.805561	2.01121	0.66376	1.38682	1.23252	1.18732	1.48961	0.862619	1.23778	1.58495
	Jun-C	4.49835	5.49835	3.57302	3.44473	4.1298	1.22683	1.21504	2.22714	0.92612	2.18113	0.855019	1.13393	0.700278	1.35462	1.23657	3.70261	4.17858	3.06068	2.14109	3.00731	0.937355	0.633463	0.818393	1.15059	1.08756	0.723401	1.01155	1.01246	2.0076	2.5307
	Fos-B	3.13394	3.63394	2.38392	2.6359	2.31019	1.25535	2.95819	2.26023	1.27891	1.12163	1.53944	1.30303	2.00257	1.25748	2.27488	0.286287	0.497648	1.20612	0.396081	1.10669	1.90202	1.38754	1.11744	0.604242	1.27794	1.51145	1.37962	1.27073	1.00058	0.416465
	Fos-11	3.9698	4.03529	2.35229	1.97941	5.53305	8.71264	9.10884	10.4524	7.6116	12.5115	11.8493	14.8481	8.49962	12.8149	10.3028	18.9448	16.4684	20.5035	16.4012	21.8383	10.7635	12.8307	18.4487	13.8772	19.8246	5.02755	12.2052	9.03618	11.952	7.95197
	Fos-12	3.24254	3.7584	3.17985	4.05865	4.56765	6.81446	4.14196	5.56911	4.3065	6.69584	1.84456	1.90664	3.123	1.32709	2.70098	2.56668	3.8422	2.62369	2.24912	2.27879	5.06676	1.8543	2.32192	6.71086	3.73627	1.02049	2.65112	1.48194	2.54422	1.28041
FigureS10-2 D
	0min					30min					2h					4h					24h					48h					72h
c-Jun	1.42135	0.128651	1.84397	2.51344	1.43853	1.51145	1.37962	1.3154	0.549655	2.47126	3.57236	2.10219	4.27073	3.00058	4.0789	7.76151	8.41647	10.2442	6.14124	5.61363	8.45559	4.7085	4.07726	4.3942	7.44522	2.51145	1.37962	3.27073	4.00058	1.41647	1.51145	1.37962	0.270731	1.00058	1.41647
c-Fos	3.42136	4.12865	6.84397	2.51344	1.43853	1.51145	5.37962	3.3154	4.54965	4.47126	3.57236	2.10219	4.27073	3.00058	4.0789	7.76151	8.41647	10.2442	11.1412	15.6136	8.45559	4.7085	4.07726	4.3942	7.44522	4.51145	3.37962	5.27073	4.00058	6.41646	1.51145	1.37962	3.27073	2.00058	2.41647

## Sheet: Figure S10-1C
Figure S10-1 C
				n=1					n=2					n=3					n=4
anti-E2F1
anti-GADPH
