# Supplementary material for: Age-related self-DNA accumulation may accelerate arthritis in rats and in human rheumatoid arthritis
Source: Nat Commun. 2023 Jul 20;14:4394. doi: 10.1038/s41467-023-40113-3 (PMC10359253; doi:10.1038/s41467-023-40113-3)
Supplement: Supplementary file 5 — Source Data [file 41467_2023_40113_MOESM5_ESM.zip › Source Data/Figure S11.xlsx]

## Sheet: Figure 11
Figure S11
E2F1 siRNA	（-）			（-）			（+）
DNA	（-）			（+）			（+）
E2F1	0.401869	0.506343	0.54726	0.91843	0.956399	1.10213	0.43654	0.271889	0.33711
TREX1	0.454218	0.32107	0.35761	1.24775	1.41409	1.67263	0.736861	0.992858	0.728455

## Sheet: Fgure 11 A
Figure 11 A
anti-E2F1
anti-TREX1
anti-α-tubulin
