# Supplementary material for: Age-related self-DNA accumulation may accelerate arthritis in rats and in human rheumatoid arthritis
Source: Nat Commun. 2023 Jul 20;14:4394. doi: 10.1038/s41467-023-40113-3 (PMC10359253; doi:10.1038/s41467-023-40113-3)
Supplement: Supplementary file 5 — Source Data [file 41467_2023_40113_MOESM5_ESM.zip › Source Data/Figure S2.xlsx]

## Sheet: Figure S2
FigureS2 A
siRNA	(-)			(+)			(-)
DNA	(-)			(+)			(+)
TREX1	0.358025	0.491117	0.304651	0.374074	0.791781	0.50243	0.942999	1.06155	0.982325
cGAS	0.490065	0.541311	0.662174	0.747165	0.723081	0.897346	0.914635	1.36407	1.27199
FigureS2 B
	50ug					100ug					200ug
time	0	4h	24h	48h	72h	0	4h	24h	48h	72h	0	4h	24h	48h	72h
cf DNA	34.1281	116.53	76.2944	63.1246	56.4273	44.6599	141.332	125.665	116.4	91.6308	43.3004	726.589	309.102	240.274	219.492
	56.755	108.823	45.8484	94.553	67.9885	42.9867	123.669	135.603	120.827	128.252	65.3468	549.673	267.694	192.681	137.973
	63.171	102.195	78.574	65.8962	42.3671	52.2038	122.98	100.68	132.582	134.208	36.1314	227.565	321.873	199.558	137.819
	34.3048	127.557	36.2158	66.8611	20.8471	48.3815	155.153	147.64	93.7832	59.3029	62.6897	648.13	345.941	232.757	201.831
	44.2887	123.731	50.7796	92.6433	28.4962	44.3429	137.492	132.949	138.386	141.576	56.8195	532.481	221.636	344.387	156.292
	66.4732	114.295	73.3962	49.6378	40.4662	49.4979	136.741	118.738	126.97	94.6054	37.3029	368.808	314.351	197.92	150.546

## Sheet: Figure S2 A
Figure S2 A
up one			n=1				n=2				n=3
anti-TREX1
anti-α-tubulin
Figure S2 A
down one			n=1				n=2				n=3
anti-cGAS
anti-α-tubulin
