# Supplementary material for: Age-related self-DNA accumulation may accelerate arthritis in rats and in human rheumatoid arthritis
Source: Nat Commun. 2023 Jul 20;14:4394. doi: 10.1038/s41467-023-40113-3 (PMC10359253; doi:10.1038/s41467-023-40113-3)
Supplement: Supplementary file 5 — Source Data [file 41467_2023_40113_MOESM5_ESM.zip › Source Data/Figure S3.xlsx]

## Sheet: Figure S3
FigureS3 A
day	Healthy control									AIA									AIA+DNA (200μg)									AIA+DNA (50μg)									DNA (200μg)									DNA (50μg)
0	0	0	0	0	0	0	0	0	0	0	0	0	0	0	0	0	0	0	0	0	0	0	0	0	0	0	0	0	0	0	0	0	0	0	0	0	0	0	0	0	0	0	0	0	0	0	0	0	0
3	0.04	0.065	0.035	0.1	0.07	0.05	0.06	0.1	0.075	0.1	0.08	0.105	0.04	0.06	0.085	0.1	0.025	0.075	0.13	0.14	0.095	0.105	0.08	0.085	0.085	0.06	0.075	0.1	0.13	0.08	0.1	0.05	0.08	0.075	0.05	0.06	0.095	0.05	0.035	0.11	0.045	0.115	0.075	0.08	0.05	0.08	0.13	0.06	0.085
6	0.095	0.175	0.135	0.2	0.17	0.1	0.15	0.185	0.175	0.2	0.19	0.15	0.105	0.13	0.175	0.16	0.105	0.17	0.25	0.285	0.225	0.205	0.165	0.185	0.195	0.155	0.14	0.2	0.255	0.15	0.175	0.125	0.13	0.19	0.105	0.11	0.16	0.105	0.12	0.23	0.125	0.23	0.165	0.155	0.135	0.18	0.205	0.115	0.185
9	0.195	0.275	0.265	0.3	0.275	0.16	0.245	0.265	0.285	0.3	0.29	0.22	0.195	0.23	0.27	0.24	0.19	0.21	0.305	0.455	0.3	0.36	0.265	0.28	0.275	0.255	0.24	0.3	0.345	0.26	0.3	0.205	0.195	0.265	0.205	0.185	0.235	0.205	0.215	0.335	0.22	0.325	0.225	0.24	0.25	0.28	0.33	0.24	0.305
12	0.335	0.28	0.32	0.29	-0.015	0.26	0.08	0.06	0.055	0.36	0.205	0.345	0.05	0.175	0.21	0.28	0.205	0.15	0.295	0.7	0.38	0.28	0.365	0.41	0.55	0.705	0.495	0.285	0.36	0.25	0.255	0.35	0.345	0.485	0.6	0.405	0.13	0.02	0.005	0.275	0.105	0.38	0.17	0.305	0.21	0.025	0.25	0.115	0.25
15	0.52	0.65	0.75	0.615	0.185	0.29	0.185	0.355	0.155	0.58	1.64	0.96	0.56	1.035	1.27	0.445	0.95	0.42	1.885	1.145	0.635	0.7	0.95	1.275	2.06	1.595	0.75	1.075	1.07	0.55	0.565	0.89	0.305	1.235	1.5	0.7	0.49	0.49	0.205	0.545	0.5	0.68	0.525	0.555	0.49	0.34	0.56	0.4	0.98
18	0.505	0.335	0.525	0.42	0.11	0.215	0.235	0.21	0.155	0.68	2.725	1.71	0.33	1.08	1.705	0.235	1.59	0.455	4.075	2.48	1.25	2.34	2.37	2.405	2.825	2.705	2.665	2.44	1.69	0.775	0.68	1.385	0.485	1.715	1.755	1.33	0.645	0.71	0.42	0.84	0.485	0.82	0.735	0.715	0.675	0.955	0.89	0.86	1.025
21	0.475	0.43	0.66	0.515	0.145	0.27	0.11	0.23	0.17	1.06	2.59	2.275	1.575	2.165	5.17	1.595	2.105	1.655	0.905	2.875	2.57	0.775	2.295	4.85	3.245	3.58	3.7	3.03	3.655	0.69	0.97	4.375	0.79	3.76	3.795	3.665	0.64	0.605	0.295	0.88	0.44	0.59	0.29	0.53	0.515	0.665	0.885	0.39	0.745
24	0.51	0.665	0.76	0.575	0.185	0.53	0.385	0.42	0.29	1.74	3.355	3.545	2.065	2.565	2.705	2.36	2.68	2.815	3.365	2.935	2.5	3.86	1.535	2.8	2.79	2.465	1.475	2.125	2.915	1.95	2.625	3.27	1.92	3.365	3.145	2.985	1.185	0.995	0.615	1.245	0.47	0.73	0.54	0.525	0.515	0.56	0.66	0.66	0.775
27	0.755	0.73	0.595	0.69	0.17	0.49	0.43	0.49	0.12	2.05	3.765	2.795	1.35	1.35	3.895	2.6	2.87	2.395	3.305	1.42	2.02	5.375	1.755	2.51	2.435	2.045	1.785	2.72	3.24	1.385	1.525	3.675	1.105	4.27	3.355	3.565	0.945	0.93	0.665	0.855	0.32	0.695	0.36	0.585	0.56	0.57	0.975	0.71	0.905
30	0.88	0.81	0.665	0.765	0.27	0.555	0.56	0.56	0.22	2.2	3.89	2.84	1.54	1.4	3.995	2.75	1.96	2.595	3.405	1.505	1.15	5.55	1.94	2.62	2.55	2.125	1.9	2.795	3.345	1.49	1.64	3.795	1.205	4.36	3.49	3.62	1.04	1.035	0.78	0.955	0.43	0.81	0.455	0.69	0.635	0.615	1.04	0.815	0.965
FigureS3 B
day	Healthy control									AIA									AIA+DNA (200μg)									AIA+DNA (50μg)									DNA (200μg)									DNA (50μg)
0	0	0	0	0	0	0	0	0	0	0	0	0	0	0	0	0	0	0	0	0	0	0	0	0	0	0	0	0	0	0	0	0	0	0	0	0	0	0	0	0	0	0	0	0	0	0	0	0	0
3	0	0	0	0	0	0	0	0	0	0	0	0	0	0	0	0	0	0	0	0	0	0	0	0	0	0	0	0	0	0	0	0	0	0	0	0	0	0	0	0	0	0	0	0	0	0	0	0	0
6	0	0	0	0	0	0	0	0	0	0	0	0	0	0	0	0	0	0	0	0	0	0	0	1	0	0	1	0	1	1	0	0	0	0	0	0	0	0	0	0	0	0	0	0	0	0	0	0	0
9	0	0	0	0	0	0	0	0	0	0	0	0	0	0	0	0	0	0	1	1	1	1	1	1	1	1	1	0	1	0	0	0	0	0	0	0	0	0	0	0	0	0	0	0	0	0	0	0	0
12	0	0	0	0	0	0	0	0	0	0	0	2	0	0	0	0	0	0	2	2	2	4	0	2	2	2	0	0	0	0	0	2	0	0	2	0	0	2	0	0	0	1	1	2	0	0	0	0	0
15	0	0	0	0	0	0	0	0	0	0	4	2	0	5	2	0	4	0	8	5	4	6	2	14	12	9	2	6	6	2	2	6	2	7	17	4	2	2	0	4	2	0	2	2	2	0	1	2	0
18	0	0	0	0	0	0	0	0	0	6	12	10	4	14	8	4	14	5	12	6	6	10	6	19	18	19	6	10	13	11	6	15	6	14	14	10	1	2	0	4	0	2	2	2	1	0	0	0	0
21	0	0	0	0	0	0	0	0	0	10	18	12	4	15	14	4	12	10	17	16	8	18	6	19	18	18	6	17	19	17	10	19	10	18	18	17	4	3	2	4	4	2	2	3	4	0	2	2	2
24	0	0	0	0	0	0	0	0	0	16	19	19	9	18	19	6	15	13	16	16	8	19	8	19	16	19	17	19	18	19	14	19	12	18	17	19	2	4	2	6	2	2	3	3	2	2	0	2	4
27	0	0	0	0	0	0	0	0	0	16	19	18	12	16	19	8	16	16	19	16	10	18	10	18	18	17	16	18	18	13	16	18	10	18	17	18	0	3	0	2	0	0	0	2	0	0	2	2	2
30	0	0	0	0	0	0	0	0	0	16	19	18	14	16	19	10	16	16	19	16	12	18	12	18	18	17	16	18	18	15	16	18	12	18	17	18	0	2	0	0	0	0	0	1	0	0	1	1	1
FigureS3 C
	Healthy control						AIA						AIA+DNA (200μg)						AIA+DNA (50μg)						DNA (200μg)						DNA (50μg)
cf DNA	21.0482	21.0475	21.5479	31.0441	35.0441	22.0475	188.55	199.67	156.681	178.663	189.67	146.681	158.703	176.711	146.679	136.678	126.711	116.711	207.747	157.684	175.64	197.669	125.64	147.669	51.051	20.9508	30.9512	42.0494	32.0494	62.9517	41.0486	21.0484	27.0464	30.9469	35.545	40.545
FigureS3 D
	Health control						AIA						AIA+DNA (200μg)						AIA+DNA (50μg)
TREX1	5.47898	3.70303	4.34788	3.44772	7.03557	2.46673	1.17338	0.746735	0.515722	1.43307	1.29951	0.616711	0.795169	0.808505	0.600291	0.241714	0.570514	1.15332	0.96929	1.05012	0.948557	1.20795	0.456286	0.713422
cGAS	0.587231	0.47698	0.482299	0.209497	0.446893	0.14034	3.09784	2.08734	1.52591	4.03002	2.9048	3.65504	3.96193	3.0403	2.41999	4.29954	3.6449	3.88696	2.14107	3.62865	2.68949	3.90146	1.79793	2.77686
TNF-α	1.07086	0.620861	2.7824	0.411035	1.5312	0.291453	11.0165	9.93476	5.37701	10.7795	6.29518	7.70891	4.93714	5.56032	5.54689	12.384	7.02277	7.92563	10.9675	5.59392	11.1911	5.62865	6.41909	7.44483
IL-1β	0.990768	1.53171	0.736432	1.34506	0.800885	0.834316	3.11754	4.2765	3.9892	3.42025	3.50639	2.13382	2.89896	2.13787	3.87475	5.75384	3.186	5.63699	2.95	2.11342	4.28837	3.27605	5.22391	4.34917
IL-2	0.740766	1.21277	1.88474	1.37771	1.62301	0.96782	11.1969	5.45324	7.54765	10.3122	6.4602	6.13787	13.0867	7.52486	7.09713	10.3706	7.23472	9.49107	9.71252	10.6708	12.0922	8.16747	8.17764	8.12474
IL-6	0.857177	1.93948	1.50721	0.632029	1.36194	0.997693	7.1966	8.64711	9.82534	8.92458	7.14026	5.23609	6.63215	5.04973	9.69176	7.01847	7.67284	5.72917	5.56841	9.18276	7.2049	6.00075	7.50628	5.13698
STING	0.928517	1.96686	1.11729	1.71885	1.67585	0.50698	7.88679	7.67486	7.27484	5.62057	4.5328	6.23288	5.02219	5.89606	5.12883	7.51787	6.44539	6.02078	4.5305	9.23181	5.29402	5.10717	6.04756	8.13879
IFN-β	1.45945	1.71159	0.932548	0.828361	0.843354	0.711587	4.95198	4.17528	6.07427	5.29321	8.0445	7.27586	6.68334	6.7495	6.0895	5.07303	8.07035	7.05794	5.21555	4.3944	5.97445	7.0551	8.63405	5.83473
[truncated: 5 more columns]
