# Supplementary material for: Age-related self-DNA accumulation may accelerate arthritis in rats and in human rheumatoid arthritis
Source: Nat Commun. 2023 Jul 20;14:4394. doi: 10.1038/s41467-023-40113-3 (PMC10359253; doi:10.1038/s41467-023-40113-3)
Supplement: Supplementary file 5 — Source Data [file 41467_2023_40113_MOESM5_ESM.zip › Source Data/Figure S4.xlsx]

## Sheet: Figure S4
Figure S4
	0min						30min						2h						4h						24h						48h						72h
TREX1	0.802923	0.612789	0.729723	0.448942	0.581328	0.683315	0.802923	1.01279	1.22972	0.448942	0.781328	0.883315	0.981006	1.59586	0.969514	0.187559	0.449947	0.37936	1.35316	1.19444	1.13945	0.396942	0.466193	0.385553	2.26786	1.89124	2.3091	1.70763	2.21606	3.85572	2.39883	3.03213	3.0617	2.27206	2.15846	1.75686	1.55973	1.10231	2.41314	1.54756	1.38799	1.75321
cGAS	0.923168	0.829155	0.881277	0.448942	0.581328	0.683315	0.923168	1.22915	0.881277	0.585568	0.819605	0.769503	0.414564	0.693836	0.521835	1.15669	1.08448	1.26576	1.51394	1.55581	1.90417	3.75733	3.74432	3.65022	2.90354	2.82702	2.45465	7.93924	7.61582	6.19455	1.81828	1.25672	1.91236	4.56762	4.01818	4.18253	1.5917	1.46883	1.41085	4.54114	4.33593	5.48693
TNF-α	0.523168	0.629155	0.681277	0.448942	0.381328	0.383315	0.912566	1.11574	0.98214	0.551503	0.779525	0.826832	1.62789	2.19984	1.71321	2.10186	2.07868	2.50128	2.60436	2.71416	2.26341	4.358	3.05134	3.83215	4.71356	4.69819	4.81882	4.41613	4.07054	4.6242	3.65026	4.48778	3.84505	4.2033	4.24492	4.34513	1.70855	1.06707	1.84476	1.56441	1.22359	1.98487
IL-1β	0.523168	0.629155	0.681277	0.448942	0.381328	0.383315	0.912566	1.11574	0.98214	0.551503	0.779525	0.826832	1.62789	2.19984	1.71321	2.10186	2.07868	2.50128	4.60436	4.71416	5.26341	4.358	5.05134	4.83215	4.71356	4.69819	4.81882	7.41613	8.07054	9.6242	3.65026	4.48778	3.84505	4.2033	4.24492	4.34513	3.70855	3.06707	3.84476	4.56441	3.22359	3.98487
IL-2	0.923168	0.829155	0.881277	0.448942	0.581328	0.683315	0.923168	1.22915	0.881277	0.585568	0.819605	0.769503	0.414564	0.693836	0.521835	1.15669	1.08448	1.26576	1.51394	1.55581	1.90417	3.75733	3.74432	3.65022	2.90354	2.82702	2.45465	5.93924	5.61582	5.19455	1.81828	1.25672	1.91236	4.56762	4.01818	4.18253	1.5917	1.46883	1.41085	2.54114	2.33593	2.48693
IL-6	0.923168	0.829155	0.881277	0.448942	0.581328	0.683315	0.923168	1.22915	0.881277	0.585568	0.819605	0.769503	1.41456	1.69384	1.52184	1.15669	1.08448	1.26576	2.51394	2.55581	2.90417	3.75733	3.74432	3.65022	2.90354	2.82702	2.45465	4.93924	4.61582	4.19455	3.81828	3.25672	3.91235	4.56762	4.01818	4.18253	1.5917	1.46883	1.41085	2.54114	2.33593	2.48693
STING	0.923168	0.829155	0.881277	0.448942	0.581328	0.683315	0.923168	1.22915	0.881277	0.585568	0.819605	0.769503	0.414564	0.693836	0.521835	1.15669	1.08448	1.26576	1.51394	1.55581	1.90417	1.75733	1.74432	1.65022	2.90354	2.82702	2.45465	2.93924	2.61582	2.19455	3.81828	3.25672	3.91235	4.56762	4.01818	4.18253	2.5917	2.46883	2.41085	3.54114	3.33593	3.48693
IFN-β	0.923168	0.829155	0.881277	0.448942	0.581328	0.683315	0.923168	1.22915	0.881277	0.585568	0.819605	0.769503	0.414564	0.693836	0.521835	1.15669	1.08448	1.26576	1.51394	1.55581	1.90417	1.75733	1.74432	1.65022	2.90354	2.82702	2.45465	1.93924	1.61582	1.19455	1.81828	1.25672	1.91236	4.56762	4.01818	4.18253	2.5917	2.46883	2.41085	4.54114	4.33593	4.48693
