# Supplementary material for: Age-related self-DNA accumulation may accelerate arthritis in rats and in human rheumatoid arthritis
Source: Nat Commun. 2023 Jul 20;14:4394. doi: 10.1038/s41467-023-40113-3 (PMC10359253; doi:10.1038/s41467-023-40113-3)
Supplement: Supplementary file 5 — Source Data [file 41467_2023_40113_MOESM5_ESM.zip › Source Data/Figure S5.xlsx]

## Sheet: Figure S5
FigureS5 B
	Healthy control						AIA						AIA+DNA (100μg)						AIA+DNA (50μg)
TREX1	3.54868	4.25678	2.51169	3.27131	3.21464	2.30431	1.75402	1.05366	1.55366	1.24224	1.16857	1.96229	1.02479	0.812441	1.30255	1.55437	0.966829	1.02255	1.02088	0.822118	1.43744	1.92959	0.521677	1.32068
cGAS	0.955062	0.826833	1.2072	1.19306	0.735433	0.80033	1.83157	2.04415	3.84635	1.80042	2.04533	4.83774	3.00603	2.20303	3.6288	1.47621	1.80422	4.0831	1.97355	1.50143	1.8149	2.0051	2.74038	2.29475
IL-1β	0.571817	1.5767	0.786413	1.78368	0.877665	0.732797	1.71472	1.10885	2.9668	2.69409	1.91311	2.37669	4.0344	5.0236	3.94445	2.59219	1.98716	2.70294	2.04112	2.80755	1.98783	2.69011	1.70485	1.83046
IL-2	1.22473	0.76345	1.06949	1.67476	0.554436	0.929555	8.84132	7.64466	6.72271	5.481	7.86567	10.2194	4.34517	7.72616	6.82176	3.71274	7.71335	4.6273	4.95261	5.09895	4.95523	3.74051	6.3382	5.71307
IL-6	0.970595	0.743087	0.864153	0.80813	1.07772	1.39414	9.72568	7.50227	5.40949	7.06698	4.08774	6.13781	10.8976	11.0686	5.59952	5.68064	4.5079	3.79939	11.0519	10.955	4.69413	7.52968	8.61323	5.70042
MCP-1	0.437348	1.26407	1.52961	0.840092	0.82768	0.77442	7.54947	4.72334	7.07092	3.71576	5.40567	3.51045	4.01302	2.48753	4.95308	2.75106	2.86113	2.09376	4.08298	5.31172	4.17653	3.1411	6.46912	3.2485
MMP-3	1.13224	0.747771	1.1205	0.817951	0.7084	0.9101	5.81859	3.86011	4.24128	3.68913	5.05405	2.52494	3.7829	7.42228	5.27683	3.50729	4.92728	6.212	6.81185	6.301	2.89143	4.26482	3.469	3.79505
Nrf2	2.57632	1.74907	2.31063	1.81466	1.74376	1.5678	1.18561	1.03834	1.28109	1.07277	1.1235	1.21277	0.839109	0.526078	0.94676	0.27496	0.56433	1.0665	0.764999	1.30249	1.27767	0.5281	0.74453	1.2713
STING	1.81117	1.35866	1.95389	1.23126	1.38795	1.4196	5.82096	15.8045	15.938	7.38188	16.7817	8.6706	9.014	12.0266	8.77782	5.68083	8.54418	7.1592	12.829	5.48589	5.27112	6.9673	8.21017	7.8661
IFN-β	0.746041	1.06651	0.37535	1.45301	0.150861	0.004874	1.92006	2.94749	1.90457	1.45044	1.64762	2.43747	1.71394	1.20656	2.00088	1.84887	2.04578	3.00087	1.30739	1.75922	1.7455	1.44016	1.65849	2.13766
FigureS5 D
	health						AIA						AIA+DNA(100ug)						AIA+DNA(50ug)
BMD	0.345	0.33	0.356	0.35	0.323	0.325	0.285	0.279	0.304	0.344	0.347	0.322	0.271	0.265	0.277	0.263	0.223	0.237	0.254	0.251	0.327	0.251	0.229	0.2239
TMD	0.345	0.33	0.356	0.35	0.323	0.325	0.295	0.289	0.304	0.344	0.347	0.322	0.27271	0.30265	0.2977	0.2763	0.2623	0.237	0.3254	0.3251	0.327	0.251	0.3029	0.30239
BV/TV	61.1	60.5	67.1	61.9	67.4	73.5	56.94	54.6	60	47.1	57	57.8	47	49.4	49.3	54.5	48.1	49.2	55.6	54.1	52.3	70.5	57.2	56.8
Tb.N	2.965	3.06	2.56	3.54	3.2	2.94	2.52	2.81	2.51	2.579	2.95	2.84	2.56	2.82	2.56	2.46	2.054	2.0959	2.68	3.43	2.746	2.34	2.63	3.02
Total porosity	58.9	49.5	42.9	48.1	42.6	46.5	49.4	55.4	50	52.9	50	52.2	53	60.6	60.7	65.5	61.9	60.6	54.4	55.9	67.7	49.5	42.8	43.2
