# Supplementary material for: Age-related self-DNA accumulation may accelerate arthritis in rats and in human rheumatoid arthritis
Source: Nat Commun. 2023 Jul 20;14:4394. doi: 10.1038/s41467-023-40113-3 (PMC10359253; doi:10.1038/s41467-023-40113-3)
Supplement: Supplementary file 5 — Source Data [file 41467_2023_40113_MOESM5_ESM.zip › Source Data/Figure S8.xlsx]

## Sheet: Figure S8
FigureS8 A
AAV-Cre	（-）			（+）
TREX1	1.77531	1.61846	1.31747	0.377579	0.637199	0.320035
	Healthy control			AIA			AIA+Cre H			AIA+Cre L			Healthy control+Cre H			Healthy control+Cre L
	DNA（-）			DNA（-）			DNA（+）			DNA（+）			DNA（+）			DNA（+）
TREX1	1.90192	1.61846	1.81747	1.07297	0.837199	0.920035	0.254828	0.4251	0.146485	0.5842	0.6328	0.4856	0.50018	1.1235	0.7852	0.335465	0.8654	0.9841
FigureS8 B
	Healthy control						AIA						AIA+Cre H						AIA+Cre L						Healthy control+Cre H						Healthy control+Cre L
Cre	0.767832	0.361066	0.580889	0.173059	0.162255	0.169968	0.045844	0.945839	0.676268	0.501272	0.370788	0.362403	5.59159	4.78277	3.58022	4.84012	3.45871	6.7334	1.18728	1.99562	1.84596	1.1679	1.21789	1.10782	3.82321	4.9417	4.85402	6.8416	5.84635	5.69752	2.22802	2.40707	1.74243	2.38511	2.02322	2.29409
TREX1	3.47899	4.34788	6.62489	3.38307	4.23976	5.39961	2.17338	1.92637	0.539116	1.43307	0.616711	1.35519	0.795169	0.600291	1.00649	0.531571	1.07948	0.753319	1.25012	2.13524	1.11342	1.82766	2.94531	1.45547	2.90063	3.03383	2.71203	1.93246	2.8444	1.61472	3.12714	4.19448	3.74881	3.1482	3.27143	3.25343
cGAS	0.482299	1.47698	0.387696	0.446893	1.39694	0.534774	4.09784	3.84538	2.35535	4.03002	2.54399	4.7736	3.96193	3.0403	6.48903	4.29954	6.6449	6.88696	3.59145	2.77686	2.68949	2.18909	3.65808	2.14107	1.90396	2.06241	2.04126	3.21785	1.77396	2.48241	1.25905	2.01209	1.78476	1.59846	1.81866	1.84577
TNF-α	1.07086	0.43147	1.14828	0.411035	1.39238	1.9684	11.0165	7.70891	11.0524	7.63317	6.29518	10.7104	14.9371	7.24285	15.0142	5.53378	12.466	12.3957	10.9675	6.41909	11.1911	6.47085	5.62865	10.4448	5.88434	3.29031	5.15963	3.22698	6.38466	3.29314	2.0456	3.50012	3.99746	4.1317	3.29165	4.16069
IL-1β	0.990768	1.34506	0.54475	1.28572	1.02859	0.834316	3.11754	4.2412	3.9892	2.15265	3.42025	2.13382	6.186	6.13787	7.49563	5.75384	5.71665	5.63699	5.95	5.22391	5.9454	3.30397	4.32874	4.34917	2.91468	2.05085	2.05926	2.15597	2.05665	3.43028	2.08147	2.06437	1.86874	1.53329	1.6625	1.77031
IL-2	1.74077	1.45893	2.2645	0.623013	0.417351	0.37692	11.1969	6.4009	11.0312	10.3122	7.52498	7.42406	13.0867	13.8882	11.036	7.40193	10.3558	7.52486	9.32175	10.6708	12.0922	8.16021	9.12099	8.13112	3.80963	2.32361	3.79132	4.20538	4.24525	2.36057	2.94017	2.27433	2.76052	2.74329	2.2608	3.9025
IL-6	0.508046	1.24925	0.997693	1.35421	0.472264	0.355191	10.1966	11.8459	12.7555	10.3835	9.17899	8.92458	13.1719	15.4558	13.6918	12.4256	11.2731	10.598	10.5684	14.2049	12.2238	13.137	12.3033	15.1828	5.81038	5.00018	5.36316	4.13564	4.13348	5.81488	3.0624	3.15619	3.34349	4.4905	4.2317	4.10609
IL-8	0.9892	1.03943	0.596077	1.24363	0.277457	0.90027	6.16016	4.97694	6.31014	3.28032	5.21613	5.00942	3.35087	4.81504	2.18058	3.08479	3.19887	4.01269	3.38271	5.26828	3.87256	2.4652	2.00185	2.35436	1.57781	1.633	2.12875	3.56148	2.03438	2.08047	2.98623	1.66555	2.60878	2.04121	1.77916	1.1046
MCP-1	0.196872	0.675885	2.09701	0.127656	1.44126	1.473	10.8925	10.9553	8.88035	5.17528	8.23923	11.2294	14.1917	10.8106	9.02243	8.38236	9.66619	8.69304	9.91067	8.38511	11.2897	12.2299	8.60548	12.776	4.04754	4.9801	3.73407	3.00379	3.79059	3.90375	2.91257	1.50525	1.92252	3.66293	2.50012	3.7115
COX-2	0.958821	0.801255	1.30164	0.601373	0.883519	1.5321	8.03838	10.7307	6.0255	7.42241	10.9404	7.07054	10.8576	16.5085	11.1788	12.6472	12.4051	11.7211	11.3638	12.8952	12.7524	12.1957	10.6711	12.182	6.52626	7.36843	4.01726	6.55937	12.5969	6.03236	3.14578	3.40672	2.10675	3.17378	2.17596	3.11214
MMP-1	1.10391	1.605	2.43513	1.39185	0.715488	1.21636	6.11444	6.54456	5.95497	5.05546	7.02919	5.11582	5.64038	12.596	7.12754	6.0377	8.68296	7.24451	5.2485	11.3635	9.34195	10.0103	7.76149	14.7469	3.51931	6.8049	4.91772	3.5664	4.20714	4.62423	4.03839	3.50691	5.59447	3.26363	2.11336	5.42809
MMP-3	0.165282	2.86195	3.15798	1.6358	2.1795	2.06909	11.0483	11.4201	10.728	12.1871	10.9493	12.8304	13.73	16.424	12.1567	11.2736	15.3708	15.7112	11.3635	11.1292	10.5557	9.44526	9.07676	8.18001	5.11522	8.01279	5.3556	5.0851	5.05713	4.67518	2.98851	2.42908	3.5932	4.24741	3.55869	2.8852
MMP-9	1.0702	0.257802	1.26342	1.50725	1.45129	2.32678	5.05117	6.1704	7.21167	7.49914	7.74537	9.47497	9.17275	6.94031	8.04846	10.5979	12.5509	6.92402	4.38831	7.85535	7.08861	9.97741	5.71258	7.3852	4.00925	3.67735	4.06331	4.1436	3.97457	3.8121	2.80888	2.66619	3.85575	4.76507	5.16326	3.61394
Nrf2	3.08749	3.97671	4.94148	5.9066	3.63354	2.45888	2.98373	2.05287	1.59227	2.75541	2.31064	2.71071	1.05409	2.37019	1.11419	2.36871	2.03496	1.17314	1.5852	1.22915	0.513226	0.666958	1.96519	0.829127	3.96371	3.37332	2.0895	2.00452	2.76133	2.16851	2.15347	3.6133	2.46343	2.40939	3.30646	4.49198
STING	0.928517	1.67585	1.11729	0.540737	0.935623	0.50698	10.8868	11.1429	8.31923	9.62057	9.30034	8.88925	11.0222	12.0753	13.0918	13.4454	11.1264	12.4799	9.5305	11.0647	12.2318	10.1072	10.1462	10.0528	4.85421	3.36645	3.37937	4.46191	5.544	8.80458	2.83509	2.01115	1.62071	2.13103	2.55903	1.95595
IFN-β	0.828361	1.71159	0.705312	0.828361	0.109222	0.705312	6.95198	7.17528	8.89379	5.29321	8.27074	8.07234	10.6833	11.3432	6.07035	10.073	7.00537	9.10214	5.21555	4.3944	5.97445	4.55968	8.63405	6.6055	3.0196	2.08038	3.69256	2.08055	2.00833	3.0021	1.35923	3.70123	3.11234	1.03799	3.11666	1.74897

## Sheet: Figure S8 A
Figure S8 A
left ONE			n=3
anti-TREX1
anti-B-actin
Figure S8 A
right ONE
anti-TREX1
anti-B-actin
