# Supplementary material for: Age-related self-DNA accumulation may accelerate arthritis in rats and in human rheumatoid arthritis
Source: Nat Commun. 2023 Jul 20;14:4394. doi: 10.1038/s41467-023-40113-3 (PMC10359253; doi:10.1038/s41467-023-40113-3)
Supplement: Supplementary file 5 — Source Data [file 41467_2023_40113_MOESM5_ESM.zip › Source Data/Figure S9.xlsx]

## Sheet: Figure S9
FigureS9 A
	Healthy control						AIA(AAV-EGFP)						MTX						AIA+AAV-TREX1 1X1011						AIA+AAV-TREX1 1X109						AIA+AAV-TREX1 2.5x1010						AIA+AAV-TREX1 2.5x108
TREX1	2.0758	4.59282	4.81263	7.06679	5.56084	5.11831	2.2076	2.13613	1.24157	1.7683	2.77022	2.17275	7.14817	5.02465	4.01387	6.33054	5.45533	8.2101	10.9742	10.923	11.1121	18.1708	20.0059	10.0073	5.96571	5.08197	5.95705	4.02202	5.5	7.0085	3.9048	3.91616	3.20636	9.61087	4.42497	3.8415	4.13498	3.05569	4.544	2.03479	3.11938	1.72269
cGAS	1.69246	1.4025	1.13761	0.565	1.39668	0.766	11.1682	11.4333	10.2289	8.13748	9.38735	7.40672	7.43527	6.38689	8.70466	3.00027	4.4938	4.95993	5.00756	8.00637	2.4421	4.00072	3.90078	6.00188	4.23602	3.28462	2.18556	2.14058	2.27882	6.08814	5.09589	5.13616	6.70217	5.90208	5.93903	6.64902	4.79751	8.56507	5.21689	11.0811	13.1405	5.01162
TNF-α	1.28719	2.41284	1.5668	4.63317	0.567883	3.37053	23.517	24.3149	16.1703	20.1025	10.1962	20.2567	11.8956	8.30495	13.0328	10.0391	11.6872	12.2212	9.97423	7.92296	10.5886	10.0087	10.6599	10.7729	10.2574	14.0002	15.4996	17.0633	10.5685	10.1588	20.0014	8.15801	10.0109	10.0096	10.0107	10.0175	11.1114	12.2274	10.0941	11.3093	10.0957	11.2153
IL-2	2.18909	4.39643	0.824353	1.19278	1.10752	0.18548	10.181	10.6329	12.3327	15.4506	10.5747	12.5377	5.9586	4.5319	5.92916	7.35786	7.81741	7.71871	3.595	4.92296	4.11214	3.595	4.44546	2.627	10.8823	10.8635	8.49026	8.00672	8.94718	8.00055	7.57353	8.07005	10.9227	10.2696	7.35171	7.90413	11.135	10.0499	8.06464	10.0618	7.93348	7.93348
MCP-1	1.26839	0.724974	1.76458	1.16393	1.43098	2.0933	12.0898	15.5703	11.5347	12.6907	11.1892	13.6044	8.51607	8.25093	8.2634	9.0642	9.0642	9.0642	9.96375	10.8054	10.0055	12.335	8.3334	11.9374	14.9876	8.46954	9.42701	10.2636	10.4692	10.4868	5.45911	7.74178	8.0703	9.69676	6.1991	7.43585	12.0411	10.0608	8.05193	6.84087	6.15746	6.89053
COX-2	2.66078	0.432868	0.517274	1.57026	4.43828	1.14652	15.3038	10.6829	11.1232	15.7899	11.7203	10.6129	13.0936	13.4319	12.0008	15.3839	11.0001	13.0001	6.76933	10.1812	7.24804	6.60949	6.56435	8.2112	10.187	7.42471	15.327	11.1731	11.0683	10.0356	10.0002	13.2211	11.1396	7.76273	16.038	13.2087	11.7041	11.3491	20.0679	10.8392	10.1652	11.1065
Nrf2	6.04014	4.66927	7.00017	5.15547	4.1479	4.21819	1.58721	2.54267	2.32325	1.47006	2.25728	1.08724	4.17929	6.82581	5.33946	5.00016	3.04327	3.04327	3.98432	4.61181	3.4806	2.21044	2.79057	4.39644	2.4533	2.39717	1.77396	2.59557	2.8629	3.6215	3.23256	2.31835	2.94453	3.09853	2.23031	2.01074	2.59339	1.88383	2.00263	2.45129	2.00043	1.70206
STING	1.08023	2.12481	1.84208	1.13079	1.67752	0.060134	12.6963	21.3491	12.3768	12.4691	15.0455	13.896	10.1347	8.79904	10.0205	5.83743	5.95022	5.95749	5.92787	10.2134	10.2184	8.83845	6.91891	4.53663	10.8821	10.7652	12.4628	13.1285	11.8251	11.8251	10.0618	10.0532	10.8728	10.1068	10.1402	10.1238	15.345	12.3969	20.544	7.32945	10.6044	10.6108
MMP-1	2.13337	2.56685	2.94445	0.496202	5.77796	2.49802	12.0014	20.1	14.6949	13.3247	14.8555	16.8196	5.00355	6.05368	6.00262	7.60682	5.01089	6.34242	8.49609	10.7677	10.2206	8.22299	7.62616	7.97362	10.4637	8.02294	9.2072	10.774	10.2962	9.4462	7.89243	9.00012	6.48062	9.8681	10.809	9.37161	10.0048	13.3716	10.0063	13.0008	12.0003	10.0688
MMP-3	3.73731	1.42702	0.735094	0.602069	1.23897	1.36712	17.4344	20.0086	10.0283	15.0058	16.0061	18.0206	10.6307	5.95793	9.46781	9.46587	7.95342	8.02933	5.84577	10.8756	6.96616	4.29701	5.05794	11.6648	10.9664	11.0619	15.9745	12.8893	15.3192	12.46	9.37347	8.61172	8.74957	4.44135	6.97406	4.99332	15.0725	12.0696	6.09561	10.0247	10.1303	15.1662
MMP-9	2.02324	1.53545	1.18975	1.18975	1.63781	4.77555	7.27023	12.299	10.2755	5.4651	10.0009	13.9834	12.0629	12.0057	10.235	10.0227	7.22835	10.0061	7.95066	7.00054	7.1065	7.00037	6.00054	6.11695	11.2114	11.2699	12.3001	10.9478	10.7114	14.3738	5.00072	8.01222	9.03312	8.02649	8.00679	9.01549	12.1761	11.8763	13.8253	10.4149	12.0001	15.9778
FigureS9 B
	Healthy control						AIA(AAV-EGFP)						MTX						AIA+AAV-TREX1 1X1011						AIA+AAV-TREX1 1X109						AIA+AAV-TREX1 2.5x1010						AIA+AAV-TREX1 2.5x108
IL-1β	1.03958	1.15669	0.939523	1.089	0.867539	2.82992	10.0127	8.8777	8.41941	8.64744	15.0741	15.1223	10.9915	5.82723	11.8917	8.04014	8.03872	6.03872	5.96126	5.78262	5.01748	4.82008	4.51047	6.60659	7.18126	8.03407	8.41389	10.0066	6.05873	8.33782	10.9876	11.2354	11.0147	10.6268	10.895	5.13726	3.32034	11.6752	9.97965	8.375	6.8859	9.45952
IL-6	1.18909	2.39643	1.11291	3.19279	3.10752	3.18548	20.181	18.3327	15.57	18.4506	18.5151	18.5377	15.9586	15.1227	15.9292	14.5319	17.8174	14.1551	6.97423	8.44546	8.11214	10.3045	12.627	6.885	8.49026	8.00672	11.3125	13.0237	8.94718	8.00055	7.57353	11.1111	10.9227	7.90413	7.35171	8.92458	11.135	10.0573	10.0499	8.06464	7.93348	7.93348
IL-8	3.91422	1.47653	3.15418	1.37779	2.41106	1.42932	10.7833	18.2987	10.0698	10.2041	9.26751	8.84538	5.62048	5.10772	5.15837	3.00019	6.00076	4.00318	7.00433	6.72736	3.28612	4.86292	4.86292	4.86292	6.72968	6.85969	6.0241	4.9723	4.761	6.746	8.52365	6.39795	5.47427	6.05994	9.18976	7.4914	10.0256	12.0672	11.4914	10.7875	9.06605	10.3122
IFN-β	2.47999	4.93131	1.24954	3.24076	3.24076	2.5321	13.1259	13.1043	18.2584	22.954	14.059	18.0647	10.7445	12.1785	10.6166	12.2366	14.36	11.7057	10.5824	13.0168	7.75681	8.02828	12.7606	10.1204	10.9586	11.1227	10.9292	11.5308	13.2168	8.8378	25.7411	12.0662	12.3751	21.7171	15.9012	16.3731	21.135	15.5867	20.544	16.0028	11.4384	20.0023
FigureS9 C
		cfDNA	QPCR
control	21.5479	2.0758
	31.0441	4.59282
	31.0448	4.81263
	41.0482	7.06679
	31.0475	5.56084
	51.5479	5.11831
AIA	178.663	2.2076
	188.55	2.13613
	219.67	1.24157
	256.681	1.7683
	278.663	2.77022
	258.657	2.17275
MTX	117.715	7.14817
	176.711	5.02465
	146.679	4.01387
	146.679	6.33054
	157.714	5.45533
	176.711	8.2101
AIA+VM	87.6842	10.9742
	97.6692	10.923
	75.6403	11.1121
	97.6692	18.1708
	77.6842	20.0059
	89.6562	10.0073
AIA+VL	230.951	5.96571
	151.051	5.08197
	122.952	5.95705
	120.951	4.02202
	130.951	5.5
	142.049	7.0085
AIA+JH	161.048	3.9048
	131.046	3.91616
	170.947	3.20636
	130.545	9.61087
	161.048	4.42497
	181.046	3.8415
AIA+JL	181.048	4.13498
	231.046	3.05569
	180.947	4.544
	180.545	2.03479
	201.048	3.11938
	210.947	1.72269
